# Supplementary material for: Proteomics and Phospho-Proteomics Profiling of the Co-Formulation of Type I and II Interferons, HeberFERON, in the Glioblastoma-Derived Cell Line U-87 MG
Source: Cells. 2022 Dec 15;11(24):4068. doi: 10.3390/cells11244068 (PMC9776974; doi:10.3390/cells11244068)
Supplement: Supplementary file 1 [file cells-11-04068-s001.zip]

Archive with 3 entries (3 files):
- Figure 1S Resubmission.pdf
- Figure 2S.pdf
- Tables 1S-2S-3S-4S-5S-6S Resubmission Cells.xlsx
