# Supplementary material for: Proteomics and Phospho-Proteomics Profiling of the Co-Formulation of Type I and II Interferons, HeberFERON, in the Glioblastoma-Derived Cell Line U-87 MG
Source: Cells. 2022 Dec 15;11(24):4068. doi: 10.3390/cells11244068 (PMC9776974; doi:10.3390/cells11244068)
Supplement: Supplementary file 1 [file cells-11-04068-s001.zip › Tables 1S-2S-3S-4S-5S-6S Resubmission Cells.xlsx]

## Sheet: Table 1S Phosphoproteome
Table 1S. Results of Phosphoproteomic experiment showing phosphosites significantly changing. For each phosphopeptide the table indicate in this order: Amino acid, Position, Charge, Multi-plicity, Score, Delta score, Mass error [ppm], -Log T-test p-value Intensity HF_Intensity CC (log10), Student's T-test Difference Intensity HF_Intensity CC (log2(Fold change)), Protein (Uniprot ID), Protein name…
Amino acid	Position	Charge	Multiplicity	Score	Delta score	Mass error [ppm]	-Log T-test p-value Intensity HF_Intensity CC	Student's T-test Difference Intensity HF_Intensity CC	Protein (Uniprot ID)	Protein names	Gene names	Sequence window	#
S	403	2	___1	79.148	15.583	-0.52999	1.60166	-1.09555	P49588	Alanine--tRNA ligase, cytoplasmic	AARS	RGRRILDRKIQSLGDSKTIPGDTAWLLYDTY	1
Y	551	2	___1	60.118	10.751	-0.82663	1.32721	2.09297	Q8NE71	ATP-binding cassette sub-family F member 1	ABCF1	FKKMYQQKQKELLKQYEKQEKKLKELKAGGK	2
S	757	2	___1	104.2	39.936	0.34626	1.70768	1.46506	S4R3H4	Apoptotic chromatin condensation inducer in the nucleus	ACIN1	DRPEGSVEDEEKKESSLPKSFKRKISVVSAT	3
T	638	3	___1	118.9	96.782	0.011628	3.06865	3.39571	O60488-2	Long-chain-fatty-acid--CoA ligase 4	ACSL4	RFEIPIKVRLSPEPWTPETGLVTDAFKLKRK	4
S	233	2	___1	199.8	157.17	-0.87903	1.43052	1.2965	O96019	Actin-like protein 6A	ACTL6A	VPPYMIASKEAVREGSPANWKRKEKLPQVTR	5
S	624	2	___1	88.561	50.258	0.63555	2.01403	1.03688	H0YCK3	Double-stranded RNA-specific adenosine deaminase	ADAR	SPVTTLLECMHKLGNSCEFRLLSKEGPAHEP	6
T	247	2	___1	79.659	36.659	-0.088132	1.73093	-4.50451	Q09666	Neuroblast differentiation-associated protein AHNAK	AHNAK	SGPELQGAGHSKLQVTMPGIKVGGSGVNVNA	7
S	256	2	___1	105.13	82.642	-0.37664	1.91369	-2.34718	Q09666	Neuroblast differentiation-associated protein AHNAK	AHNAK	HSKLQVTMPGIKVGGSGVNVNAKGLDLGGRG	8
T	590	2	___1	122.97	101.66	0.65544	1.4555	-1.73259	Q09666	Neuroblast differentiation-associated protein AHNAK	AHNAK	DLNVAAPKVKGGVDVTLPRVEGKVKVPEVDV	9
S	658	2	___1	69.672	49.91	-0.46652	2.45678	-1.77592	Q09666	Neuroblast differentiation-associated protein AHNAK	AHNAK	GEGPDVHMTLPKGDISISGPKVNVEAPDVNL	10
S	691	2	___1	93.556	47.427	-0.30104	2.84604	-3.43323	Q09666	Neuroblast differentiation-associated protein AHNAK	AHNAK	LGGKLKGPDVKLPDMSVKTPKISMPDVDLHV	11
S	1010	2	___1	97.741	72.798	0.78512	3.5911	-3.04929	Q09666	Neuroblast differentiation-associated protein AHNAK	AHNAK	NLKMPKIKMPKFSMPSLKGEGPEFDVNLSKA	12
S	1068	2	___1	125.28	34.627	-0.85624	1.57558	-2.27211	Q09666	Neuroblast differentiation-associated protein AHNAK	AHNAK	PKFKMPEMHFRAPKMSLPDVDLDLKGPKMKG	13
S	1123	2	___1	163.8	110.05	-0.94558	2.59492	-2.36536	Q09666	Neuroblast differentiation-associated protein AHNAK	AHNAK	VDIKAPDVEGQGLDWSLKIPKMKMPKFSMPS	14
S	1445	2	___1	87.258	58.097	0.24623	3.20037	-3.06563	Q09666	Neuroblast differentiation-associated protein AHNAK	AHNAK	PDAKLKGPKFKMPEMSIKPQKISIPDVGLHL	15
S	3360	2	___1	123.16	66.497	0.36253	1.76392	-2.20604	Q09666	Neuroblast differentiation-associated protein AHNAK	AHNAK	GKSKKSRFKLPKFNFSGSKVQTPEVDVKGKK	16
S	3409	2	___1	109.39	91.48	-0.94465	2.56237	-3.33994	Q09666	Neuroblast differentiation-associated protein AHNAK	AHNAK	VQGKVKGSKFKMPFLSISSPKVSMPDVELNL	17
S	3412	2	___1	157.47	124.28	-0.88738	1.53289	-1.78572	Q09666	Neuroblast differentiation-associated protein AHNAK	AHNAK	KVKGSKFKMPFLSISSPKVSMPDVELNLKSP	18
T	3716	2	___1	204.13	174.36	-0.10427	1.71859	-2.58069	Q09666	Neuroblast differentiation-associated protein AHNAK	AHNAK	KGPEVDIKGPKVDIDTPDINIEGSEGKFKGP	19
T	4100	3	___1	95.814	85.027	-1.0887	1.78522	-1.82435	Q09666	Neuroblast differentiation-associated protein AHNAK	AHNAK	PKADIDVSGPKVDIDTPDIDIHGPEGKLKGP	20
S	4520	2	___1	174.18	137.25	1.2818	1.98058	-3.04818	Q09666	Neuroblast differentiation-associated protein AHNAK	AHNAK	PKFKMPDVHFKSPQISMSDIDLNLKGPKIKG	21
S	4870	2	___1	60.691	46.027	-0.78395	1.52078	-1.7131	Q09666	Neuroblast differentiation-associated protein AHNAK	AHNAK	DLDLKGPKVKGDFDVSVPKVEGTLKGPEVDL	22
S	4903	1	___1	135.72	31.234	0.11914	1.35259	-2.88104	Q09666	Neuroblast differentiation-associated protein AHNAK	AHNAK	PRLDFEGPDAKLSGPSLKMPSLEISAPKVTA	23
S	4933	2	___1	97.431	66.127	-0.014466	1.5959	-1.02615	Q09666	Neuroblast differentiation-associated protein AHNAK	AHNAK	APDVDLHLKAPKIGFSGPKLEGGEVDLKGPK	24
S	5031	2	___1	96.034	76.939	0.53824	1.72397	-2.22455	Q09666	Neuroblast differentiation-associated protein AHNAK	AHNAK	GKGKKSKFKMPKIHMSGPKIKAKKQGFDLNV	25
S	5279	2	___1	69.721	27.385	-0.35542	3.1145	-1.99356	Q09666	Neuroblast differentiation-associated protein AHNAK	AHNAK	GDLRGPDVKLEGPDVSLKGPGVDLPSVNLSM	26
S	5289	2	___1	100.54	62.948	-0.5197	1.89139	-1.28919	Q09666	Neuroblast differentiation-associated protein AHNAK	AHNAK	EGPDVSLKGPGVDLPSVNLSMPKVSGPDLDL	27
S	5321	2	___1	145.83	96.368	0.29615	2.3934	-3.30703	Q09666	Neuroblast differentiation-associated protein AHNAK	AHNAK	LKGPSLKGDLDASVPSMKVHAPGLNLSGVGG	28
S	5332	2	___1	125.47	105.33	-0.4289	2.62249	-2.10457	Q09666	Neuroblast differentiation-associated protein AHNAK	AHNAK	ASVPSMKVHAPGLNLSGVGGKMQVGGDGVKV	29
S	5400	2	___1	195.97	163.7	-0.23831	2.336	-2.60936	Q09666	Neuroblast differentiation-associated protein AHNAK	AHNAK	VSVGAPDLSLEASEGSIKLPKMKLPQFGIST	30
S	5430	2	___1	85.533	60.096	-1.6364	2.3813	-1.02027	Q09666	Neuroblast differentiation-associated protein AHNAK	AHNAK	TPGSDLHVNAKGPQVSGELKGPGVDVNLKGP	31
S	5530	3	___1	166.64	118.11	-0.4361	2.03621	-3.81118	Q09666	Neuroblast differentiation-associated protein AHNAK	AHNAK	TGQISGPEIKGGLKGSEVGFHGAAPDISVKG	32
S	5589	2	___1	270.34	236.56	-0.13108	1.4948	-2.33681	Q09666	Neuroblast differentiation-associated protein AHNAK	AHNAK	GGVSAPDISLGEGHLSVKGSGGEWKGPQVSS	33
S	5620	2	___1	96.604	79.691	2.4158	1.3527	-2.1549	Q09666	Neuroblast differentiation-associated protein AHNAK	AHNAK	ALNLDTSKFAGGLHFSGPKVEGGVKGGQIGL	34
S	5641	3	___1	157.26	139.32	0.63877	1.3247	-5.08863	Q09666	Neuroblast differentiation-associated protein AHNAK	AHNAK	GGVKGGQIGLQAPGLSVSGPQGHLESGSGKV	35
S	5731	2	___2	216.27	182.4	-0.50709	3.1644	-3.57147	Q09666	Neuroblast differentiation-associated protein AHNAK	AHNAK	KFNFSKPKGKGGVTGSPEASISGSKGDLKSS	36
S	5735	2	___1	169.94	139.05	1.5165	1.81232	-4.46564	Q09666	Neuroblast differentiation-associated protein AHNAK	AHNAK	SKPKGKGGVTGSPEASISGSKGDLKSSKASL	37
S	5735	2	___2	169.94	139.05	1.5165	2.43068	-4.03887	Q09666	Neuroblast differentiation-associated protein AHNAK	AHNAK	SKPKGKGGVTGSPEASISGSKGDLKSSKASL	38
S	5749	2	___2	213.02	185.53	-0.71645	2.24286	-2.14124	Q09666	Neuroblast differentiation-associated protein AHNAK	AHNAK	ASISGSKGDLKSSKASLGSLEGEAEAEASSP	39
S	5752	2	___2	284.14	266.04	-0.71645	1.66381	-1.73101	Q09666	Neuroblast differentiation-associated protein AHNAK	AHNAK	SGSKGDLKSSKASLGSLEGEAEAEASSPKGK	40
S	5763	3	___3	264.28	237.25	-0.05773	1.88971	-2.89945	Q09666	Neuroblast differentiation-associated protein AHNAK	AHNAK	ASLGSLEGEAEAEASSPKGKFSLFKSKKPRH	41
T	5824	2	___2	147.62	123.4	0.22145	2.36339	-4.7059	Q09666	Neuroblast differentiation-associated protein AHNAK	AHNAK	EGGKVKGKHGKLKFGTFGGLGSKSKGHYEVT	42
S	5830	2	___2	207.27	147.85	0.22145	2.72113	-3.83752	Q09666	Neuroblast differentiation-associated protein AHNAK	AHNAK	GKHGKLKFGTFGGLGSKSKGHYEVTGSDDET	43
S	5830	2	___1	207.27	147.85	0.22145	1.78351	-2.06215	Q09666	Neuroblast differentiation-associated protein AHNAK	AHNAK	GKHGKLKFGTFGGLGSKSKGHYEVTGSDDET	44
S	5851	2	___3	113.52	67.365	-2.0526	1.34728	-2.50786	Q09666	Neuroblast differentiation-associated protein AHNAK	AHNAK	YEVTGSDDETGKLQGSGVSLASKKSRLSSSS	45
S	5851	2	___2	113.52	67.365	-2.0526	1.6554	-1.92088	Q09666	Neuroblast differentiation-associated protein AHNAK	AHNAK	YEVTGSDDETGKLQGSGVSLASKKSRLSSSS	46
S	5854	2	___3	141.75	110.61	-2.0526	1.31787	-2.54021	Q09666	Neuroblast differentiation-associated protein AHNAK	AHNAK	TGSDDETGKLQGSGVSLASKKSRLSSSSSND	47
S	5854	2	___2	141.75	110.61	-2.0526	5.04643	-1.53117	Q09666	Neuroblast differentiation-associated protein AHNAK	AHNAK	TGSDDETGKLQGSGVSLASKKSRLSSSSSND	48
S	5857	2	___1	187.6	158.9	0.53948	1.87366	-2.10881	Q09666	Neuroblast differentiation-associated protein AHNAK	AHNAK	DDETGKLQGSGVSLASKKSRLSSSSSNDSGN	49
S	5857	2	___2	141.75	110.61	-2.0526	4.85298	-1.51926	Q09666	Neuroblast differentiation-associated protein AHNAK	AHNAK	DDETGKLQGSGVSLASKKSRLSSSSSNDSGN	50
S	248	2	___1	97.431	87.293	-0.043528	1.5343	-2.20155	Q8IVF2-3	Protein AHNAK2	AHNAK2	GQGPSSTGQPGRGFQSGVGRAGVLEELGPWG	51
S	397	2	___1	130.75	102.87	-0.056474	2.42222	-2.21527	Q8IVF2-3	Protein AHNAK2	AHNAK2	IRVRVHDLKTPKFAFSTEKEPERERRLSTPQ	52
S	593	2	___1	107.17	88.187	-0.72145	1.50135	-2.24459	Q8IVF2-3	Protein AHNAK2	AHNAK2	PKFKMPLFGASAPGKSMEASVDVSAPKVEAD	53
S	746	2	___1	52.247	30.947	1.6839	1.78121	-1.36724	Q8IVF2-3	Protein AHNAK2	AHNAK2	SKFKMPKFKMPSFGVSAPGKSMEDSVDVSAP	54
S	823	2	___1	113.74	10.547	-0.65996	2.32263	-8.29671	Q8IVF2-3	Protein AHNAK2	AHNAK2	EGAGPKVHLPKVEMPSFKMPKVDLKGPQIDV	55
S	1153	2	___1	140.88	56.137	-0.05623	1.98587	-1.50126	Q8IVF2-3	Protein AHNAK2	AHNAK2	EGAGFKGHLPKVQMPSLKMPKVDLKGPQVEV	56
S	1318	2	___1	169.44	128.14	2.249	1.50987	-1.36903	Q8IVF2-3	Protein AHNAK2	AHNAK2	EGAGLKGHLPKLQMPSFKVPKVDLKGPEIDI	57
S	1813	2	___1	119.62	80.07	-0.31355	1.46735	-1.27847	Q8IVF2-3	Protein AHNAK2	AHNAK2	EGAGLKGHLPKVDMPSFKMPKVDLKGPQTDV	58
S	1978	2	___1	143.7	12.2	0.56965	1.73064	-4.69272	Q8IVF2-3	Protein AHNAK2	AHNAK2	EGAGLKGHLPKVEMPSLKMPKVDLKGPQVDI	59
S	2896	2	___1	118.87	73.037	-0.51929	2.79204	-1.38461	Q8IVF2-3	Protein AHNAK2	AHNAK2	PKFKMPSFGVSAPGKSIEVSVDVSAPKVEAE	60
S	3217	2	___1	73.632	46.973	-0.32355	1.76144	-1.11936	Q8IVF2-3	Protein AHNAK2	AHNAK2	TAKDSKFKMPKFKMPSYRASAPGKSIQASVD	61
S	3946	2	___1	201.76	154.87	-0.42569	1.35517	-1.6512	Q8IVF2-3	Protein AHNAK2	AHNAK2	QVDVKLPEGPVPEGASLKGHLPKVQMPSFKM	62
S	4534	2	___1	85.973	62.902	0.25163	1.9908	-3.03951	Q8IVF2-3	Protein AHNAK2	AHNAK2	EDVAGKDSKFQGPKLSTSGFEWSSKKVSMSS	63
S	4610	2	___1	104.01	69.121	-0.098345	1.6603	-2.10596	Q8IVF2-3	Protein AHNAK2	AHNAK2	MDSKFKKLHFKVPKVSFSSTKTPKDSLVPGA	64
S	4612	2	___1	135	100.81	0.2284	1.61927	-4.95445	Q8IVF2-3	Protein AHNAK2	AHNAK2	SKFKKLHFKVPKVSFSSTKTPKDSLVPGAKS	65
S	4862	2	___1	123.01	104.28	-0.2	1.50321	-2.24982	Q8IVF2-3	Protein AHNAK2	AHNAK2	EGKGSPLKMPKIKLPSFRWSPKKETGPKVDP	66
S	4862	2	___2	123.01	104.28	-0.2	1.71295	-1.01608	Q8IVF2-3	Protein AHNAK2	AHNAK2	EGKGSPLKMPKIKLPSFRWSPKKETGPKVDP	67
S	4866	2	___2	155.86	126.69	-0.2	1.71295	-1.01608	Q8IVF2-3	Protein AHNAK2	AHNAK2	SPLKMPKIKLPSFRWSPKKETGPKVDPECSV	68
S	4957	3	___1	141.13	121.41	-0.42626	2.18598	-2.27235	Q8IVF2-3	Protein AHNAK2	AHNAK2	QRDVDPSLSSATAGGSFQDTEKASSDGGRGG	69
S	785	2	___1	99.941	62.761	2.1314	1.33029	-2.11139	Q9Y4K1	Absent in melanoma 1 protein	AIM1	MQNLDTKSKLRPKRASAEQSVLFKSLHTNTN	70
T	1485	2	___1	140.24	69.302	-0.62587	1.97417	-1.1419	Q9UKA4	A-kinase anchor protein 11	AKAP11	KEELTASLVGLPKSLTDSCLFEKSGYEEDNE	71
S	248	3	___1	128.06	113.25	-0.82584	2.44654	-2.37758	Q02952	A-kinase anchor protein 12	AKAP12	KQSTEKPEETLKREQSHAEISPPAESGQAVE	72
T	523	2	___1	102.07	51.941	0.20729	1.64619	-2.59533	Q02952	A-kinase anchor protein 12	AKAP12	RMKVQGSPLKKLFTSTGLKKLSGKKQKGKRG	73
S	598	2	___1	351.68	324.9	-0.55447	2.38347	-1.08187	Q02952	A-kinase anchor protein 12	AKAP12	LAEVQQDGEAEEGATSDGEKKREGVTPWASF	74
T	608	2	___2	79.614	54.055	-1.7349	1.79691	-2.23094	Q02952	A-kinase anchor protein 12	AKAP12	EEGATSDGEKKREGVTPWASFKKMVTPKKRV	75
S	612	2	___2	129.37	86.392	-1.7349	1.8139	-2.19807	Q02952	A-kinase anchor protein 12	AKAP12	TSDGEKKREGVTPWASFKKMVTPKKRVRRPS	76
S	612	2	___1	124.47	87.912	-1.2671	2.28025	-1.08694	Q02952	A-kinase anchor protein 12	AKAP12	TSDGEKKREGVTPWASFKKMVTPKKRVRRPS	77
S	660	2	___1	128.85	100.62	-0.016057	1.30659	-1.24804	Q02952	A-kinase anchor protein 12	AKAP12	STESTASEMQEEMKGSVEEPKPEEPKRKVDT	78
S	806	2	___1	150.81	119.18	0.53482	1.89136	-2.56346	Q02952	A-kinase anchor protein 12	AKAP12	HSTPDTEPGKEESWVSIKKFIPGRRKKRPDG	79
S	1251	2	___1	120.87	90	-2.3702	1.96707	-2.42109	Q02952	A-kinase anchor protein 12	AKAP12	QSKMEDTLEHTDKEVSVETVSILSKTEGTQE	80
S	361	2	___1	125.61	89.934	1.2006	1.72038	-2.21777	Q9Y2D5	A-kinase anchor protein 2	AKAP2	TPRLFSIKPFYRPLGSVNSDKPLTNPRPPSV	81
S	223	2	___1	274.02	211.2	2.8527	1.92715	1.05757	H0Y564	Anaphase-promoting complex subunit 1	ANAPC1	DRLAWTRNFDFEGSLSPVIAPKKARPSETGS	82
S	1709	2	___1	111.46	70.007	0.31283	3.03133	1.17797	O75179	Ankyrin repeat domain-containing protein 17	ANKRD17	GPSPLSSPNGKLTVASPKRGQKREEGWKEVV	83
S	26	2	___1	335.48	294	0.44247	1.73986	-4.06892	P07355	Annexin;Annexin A2;Putative annexin A2-like protein	ANXA2	LSLEGDHSTPPSAYGSVKAYTNFDAERDALN	84
S	1782	2	___1	70.529	51.318	-0.40488	2.94408	1.73406	Q9Y6D5	Brefeldin A-inhibited guanine nucleotide-exchange protein 2	ARFGEF2	KIWIPEEPSQVPAALSPVW____________	85
S	632	2	___1	98.694	80.893	3.5874	2.15284	-1.6784	G3V174	Rho GTPase-activating protein 32	ARHGAP32	ALKGGRAEGTLRSAKSEESLTSLHAVDGDSK	86
S	773	2	___1	103.85	70.071	-0.53378	1.83138	-1.93729	Q9NRY4	Rho GTPase-activating protein 35	ARHGAP35	LLDSKRNLNLVSSTASIKDLADVDLRIVMCL	87
S	773	2	___2	103.85	70.071	-0.53378	2.40289	-1.77881	Q9NRY4	Rho GTPase-activating protein 35	ARHGAP35	LLDSKRNLNLVSSTASIKDLADVDLRIVMCL	88
S	619	2	___1	67.776	48.533	1.7489	4.18575	-3.42411	B1ALK7	Rho guanine nucleotide exchange factor 7	ARHGEF7	AHSYRMGSTSRSRKESAPQVLLPEEEKIIVE	89
S	79	3	___1	44.743	30.728	-0.032275	1.84087	1.48444	O14497-2	AT-rich interactive domain-containing protein 1A	ARID1A	GPPQPLGKELQDGAESNGGGGGGGAGSGGGP	90
T	296	2	___1	100.11	75.768	0.42918	2.68827	1.38691	Q14865-2	AT-rich interactive domain-containing protein 5B	ARID5B	SNSEKVAEEAGEKGPTPPLPSAPLAPEKDSA	91
S	445	2	___1	121.29	101.11	-0.04555	2.15007	1.45955	Q6VMQ6	Activating transcription factor 7-interacting protein 1	ATF7IP	METDEIIPILEKLAPSEDELTCFSKTSLLPI	92
S	673	3	___1	89.049	73.165	0.10822	1.71116	2.01034	Q6VMQ6	Activating transcription factor 7-interacting protein 1	ATF7IP	EDLKKRHEHPPNPPVSPGKTVNDVNSNNNMS	93
S	8	2	___1	203.11	181.03	0.18445	1.59469	-1.55468	P20020	Plasma membrane calcium-transporting ATPase 1	ATP2B1	________MGDMANNSVAYSGVKNSLKEANH	94
S	1348	2	___2	98.253	82.671	0.10528	2.40664	-1.05581	P46100	Transcriptional regulator ATRX	ATRX	KPRYRHRLLRHKLTVSDGESGEEKKTKPKEH	95
S	1348	2	___1	98.253	82.671	0.10528	1.35048	-1.19122	P46100	Transcriptional regulator ATRX	ATRX	KPRYRHRLLRHKLTVSDGESGEEKKTKPKEH	96
S	1352	2	___2	98.253	82.671	0.10528	2.40664	-1.05581	P46100	Transcriptional regulator ATRX	ATRX	RHRLLRHKLTVSDGESGEEKKTKPKEHKEVK	97
S	386	2	___1	160.77	144.46	-0.38524	1.44021	3.54975	O95817	BAG family molecular chaperone regulator 3	BAG3	VPCPPPSPGPSAVPSSPKSVATEERAAPSTA	98
S	479	2	___1	146.89	126.15	-1.1082	2.8796	1.32338	J3KPG5	Bromodomain adjacent to zinc finger domain protein 2A	BAZ2A	KASPVTSPAAAFPTASPANKDVSSFLETTAD	99
S	496	2	___1	165.9	146.6	1.1108	1.48985	1.14525	Q9UIF9	Bromodomain adjacent to zinc finger domain protein 2A	BAZ2A	SLEVPLTASVTSPKASPVTSPAAAFPTASPA	100
Y	381	3	___2	62.284	52.904	-0.97101	2.63683	-4.3736	Q9NYF8-2	Bcl-2-associated transcription factor 1	BCLAF1	KGRAEGEWEDQEALDYFSDKESGKQKFNDSE	101
S	420	3	___1	93.371	69.736	-0.51566	1.47603	-2.04158	Q9NYF8-2	Bcl-2-associated transcription factor 1	BCLAF1	DYRQFRKSVLADQGKSFATASHRNTEEEGLK	102
S	389	2	___1	130.1	116.74	0.74285	2.11086	-2.06273	P30411	B2 bradykinin receptor	BDKRB2	ISVERQIHKLQDWAGSRQ_____________	103
S	114	2	___1	186.58	144.34	-0.038114	1.8223	-1.49622	Q12982	BCL2/adenovirus E1B 19 kDa protein-interacting protein 2	BNIP2	DDLPKPKTTEVIRKGSITEYTAAEEKEDGRR	104
S	235	2	___1	136.38	105.81	0.1369	1.72644	-1.22756	J3KN59	BCL2/adenovirus E1B 19 kDa protein-interacting protein 2	BNIP2	DDLPKPKTTEVIRKGSITEYTAAEEKEDGRR	105
S	92	3	___2	58.246	47.479	0.26067	2.22602	1.70334	B4DHJ7	BCL2/adenovirus E1B 19 kDa protein-interacting protein 3	BNIP3	NRASETDTHSIGEKNSSQSEEDDIERRKEVE	106
S	1531	2	___1	163.38	101.7	0.097311	1.88367	1.17305	Q8NFC6	Biorientation of chromosomes in cell division protein 1-like 1	BOD1L1	SVATSTEGKDKDVTLSPVKAGPATTTSSETR	107
S	114	2	___1	92.538	58.663	-1.0026	1.33911	2.03446	P38398	Breast cancer type 1 susceptibility protein	BRCA1	LEYANSYNFAKKENNSPEHLKDEVSIIQSMG	108
S	470	3	___1	92.265	79.905	-0.0069835	1.54411	1.8458	O60885-2	Bromodomain-containing protein 4	BRD4	AKMPDEPEEPVVAVSSPAVPPPTKVVAPPSS	109
S	114	2	___1	129.37	104.55	-0.79382	2.3334	-2.33726	Q9BQ61	Uncharacterized protein C19orf43	C19orf43	GPGDPKRKGGPGSTLSFVGKRRGGNKLALKT	110
S	334	2	___1	79.633	44.626	-0.5565	2.37863	1.67448	P21730	C5a anaphylatoxin chemotactic receptor 1	C5AR1	LRNVLTEESVVRESKSFTRSTVDTMAQKTQA	111
S	9	2	___1	96.745	62.492	0.2826	2.05359	1.24588	Q96LT7-2	Protein C9orf72	C9orf72	_______MSTLCPPPSPAVAKTEIALSGKSP	112
S	69	2	___1	183	161.4	-3.651	1.56264	-1.08773	O43852	Calumenin	CALU	GAEEAKTFDQLTPEESKERLGKIVSKIDGDK	113
S	490	2	___1	120.75	106.98	-0.8514	2.81668	-1.68449	Q13557	Calcium/calmodulin-dependent protein kinase type II subunit delta	CAMK2D	VPIKPPCIPNGKENFSGGTSLWQNI______	114
S	307	3	___1	135.62	114.99	0.58103	1.6594	-3.79267	P49589	Cysteine--tRNA ligase, cytoplasmic	CARS	GDQKALQEGEGDLSISADRLSEKRSPNDFAL	115
S	567	2	___1	92.866	70.938	-0.61497	2.67558	1.59615	A0A087WTW5	CASP8-associated protein 2	CASP8AP2	KDLKLSFMKKLNLTLSPAKKQPVSQDNQHKI	116
S	15	3	___1	95.366	82.095	1.1171	1.55159	-1.32509	Q96JG6	Coiled-coil domain-containing protein 132	CCDC132	_MQKIKSLMTRQGLKSPQESLSDLGAIESLR	117
S	546	2	___1	230.07	182.52	0.081624	1.49588	-1.58351	Q96JG6	Coiled-coil domain-containing protein 132	CCDC132	KDEETEDVLASNGYESDEQEKSAYQEYDSDS	118
S	335	2	___1	170.27	142.24	-0.21425	1.45011	1.50974	C9JPL0	Cyclin-L1	CCNL1	LNPDGTPALSTLGGFSPASKPSSPREVKAEE	119
S	335	2	___2	226.08	190.88	-1.1196	1.3704	2.28034	Q9UK58	Cyclin-L1	CCNL1	LNPDGTPALSTLGGFSPASKPSSPREVKAEE	120
S	338	2	___2	170.91	150.53	-2.2302	1.76067	1.95674	Q9UK58	Cyclin-L1	CCNL1	DGTPALSTLGGFSPASKPSSPREVKAEEKSP	121
S	342	2	___1	134.57	67.152	0.14733	2.59894	1.36983	C9JPL0	Cyclin-L1	CCNL1	ALSTLGGFSPASKPSSPREVKAEEKSPISIN	122
S	186	3	___1	137.16	118.12	-0.92904	1.34756	-1.10014	Q9ULG6	Cell cycle progression protein 1	CCPG1	PSPAFRRRRARKKTVSASESEDRLVAEQETE	123
S	352	2	___1	239.61	207.34	-0.29204	2.09207	2.60387	P32246	C-C chemokine receptor type 1	CCR1	ERVSSTSPSTGEHELSAGF____________	124
S	578	3	___1	56.9	46.918	4.0937	1.78737	-8.36086	Q9Y5S2	Serine/threonine-protein kinase MRCK beta	CDC42BPB	LKDAHQQRKLALQEFSELNERMAELRAQKQK	125
S	17	2	___2	83.53	74.801	1.1544	1.80403	-2.19148	F8WD88	Histone H3-like centromeric protein A	CENPA	GPRRRSRKPEAPRRRSPSPTPTPGPSRRGPS	126
S	19	2	___2	83.53	74.801	1.1544	1.80403	-2.19148	F8WD88	Histone H3-like centromeric protein A	CENPA	RRRSRKPEAPRRRSPSPTPTPGPSRRGPSLG	127
S	47	2	___1	171.56	125.4	1.0137	1.6838	-1.39063	Q9UPN4	Centrosomal protein of 131 kDa	CEP131	RPGSAATTKPIVRSVSVVTGSEQKRKVLEAT	128
S	1355	2	___1	264.52	223.14	3.1218	1.33598	3.00652	H0Y966	Centrosomal protein of 192 kDa	CEP192	VVLKGEVISSGSKPLSPGPCLDIPSILSNKQ	129
S	428	2	___1	214.45	179.04	2.4145	1.94455	3.57352	Q53EZ4	Centrosomal protein of 55 kDa	CEP55	QGETENREKVAASPKSPTAALNESLVECPKC	130
S	3	2	___1	260.7	199.14	0.76115	1.69748	1.36428	P23528	Cofilin-1	CFL1	_____________MASGVAVSDGVIKVFNDM	131
S	3	2	___1	153.81	117.36	0.078415	2.46627	1.85974	Q9Y281	Cofilin-2	CFL2	_____________MASGVTVNDEVIKVFNDM	132
S	184	2	___1	168.85	125.43	0.12806	1.59442	-4.08784	Q96JM3	Chromosome alignment-maintaining phosphoprotein 1	CHAMP1	TPLPSPEPSKPASVSSPEPPKSVPVCESQKL	133
S	651	2	___1	136.53	105.11	0.98852	2.45442	-1.7855	P24386	Rab proteins geranylgeranyltransferase component A 1	CHM	SETFKESTNLGNLEESSE_____________	134
S	169	3	___1	100.23	69.4	-0.74519	1.38496	-1.08089	C9J0A7	Charged multivesicular body protein 2b	CHMP2B	AARSLPSASTSKATISDEEIERQLKALGVD_	135
S	199	2	___1	289.44	191.98	-0.52824	1.94468	-1.51463	Q9UQN3	Charged multivesicular body protein 2b	CHMP2B	AARSLPSASTSKATISDEEIERQLKALGVD_	136
S	195	2	___3	189.77	169.49	-0.794	1.50527	-1.78579	P30622-2	CAP-Gly domain-containing linker protein 1	CLIP1	SATPPISNLTKTASESISNLSEAGSIKKGER	137
S	200	2	___2	178.22	148.44	0.3125	1.58735	-1.56192	J3KP58	CAP-Gly domain-containing linker protein 1	CLIP1	ISNLTKTASESISNLSEAGSIKKGERELKIG	138
S	200	2	___3	198.3	169.95	-0.794	1.50527	-1.78579	P30622-2	CAP-Gly domain-containing linker protein 1	CLIP1	ISNLTKTASESISNLSEAGSIKKGERELKIG	139
S	204	2	___1	206.81	176.88	-1.7021	1.49929	-4.80293	J3KP58	CAP-Gly domain-containing linker protein 1	CLIP1	TKTASESISNLSEAGSIKKGERELKIGDRVL	140
S	204	2	___2	206.81	176.88	-1.7021	1.58861	-1.37492	J3KP58	CAP-Gly domain-containing linker protein 1	CLIP1	TKTASESISNLSEAGSIKKGERELKIGDRVL	141
S	204	2	___3	242.9	205.38	-0.794	1.50527	-1.78579	P30622-2	CAP-Gly domain-containing linker protein 1	CLIP1	TKTASESISNLSEAGSIKKGERELKIGDRVL	142
S	207	2	___2	132.59	115.56	-1.9549	3.00628	-2.28241	Q9UDT6-2	CAP-Gly domain-containing linker protein 2	CLIP2	LNSSVKTGNESGSNLSDSGSVKRGEKDLRLG	143
S	170	2	___1	100.04	81.257	-0.79326	1.37623	1.41636	P09543	2',3'-cyclic-nucleotide 3'-phosphodiesterase	CNP	RLDCAQLKEKNQWQLSADDLKKLKPGLEKDF	144
S	346	2	___1	53.08	39.501	0.66315	1.8478	-1.29636	A0A0D9SG04	Cordon-bleu protein-like 1	COBLL1	AHIQERPASCIVKSMSVDETDKSPCEAGRVR	145
T	303	2	___1	136.5	101.14	0.21809	3.16729	1.59737	P38432	Coilin	COIL	NTTADKLAIKLGFSLTPSKGKTSGTTSSSSD	146
S	566	2	___1	134.21	118.82	0.37151	1.34827	2.89427	P38432	Coilin	COIL	TVFWKELIDPRLIIESPSNTSSTEPA_____	147
S	66	2	___1	69.721	59.734	-0.22036	1.58486	2.62384	H0Y5S9	Casein kinase I isoform epsilon	CSNK1E	VASTPASRIQPAGNTSPRAISRVDRERKVSM	148
S	829	2	___1	99.5	32.904	-0.82565	1.37029	1.5781	Q9HCG8	Pre-mRNA-splicing factor CWC22 homolog	CWC22	NKHGDPKKKRGERRNSFSENEKHTHRIKDSE	149
S	142	2	___1	148.62	99.523	-0.30017	2.08142	1.07669	Q16643	Drebrin	DBN1	GAIGQRLSNGLARLSSPVLHRLRLREDENAE	150
S	17	2	___1	88.987	65.559	0.24708	1.39295	-3.47031	Q8IWE4	DCN1-like protein 3	DCUN1D3	GQCVTKCKNPSSTLGSKNGDREPSNKSHSRR	151
S	6	2	___1	56.258	44.537	-0.68586	1.7686	-1.48804	Q5T1V6-2	Probable ATP-dependent RNA helicase DDX59	DDX59	__________MFVPRSLKIKRNANDDGKSCV	152
S	494	2	___1	295.82	271.75	-0.55482	2.01278	-7.92765	O60832	H/ACA ribonucleoprotein complex subunit 4	DKC1	AKAGLESGAEPGDGDSDTTKKKKKKKKAKEV	153
S	313	2	___1	176.45	90.269	-1.0294	1.34809	3.19151	P25686	DnaJ homolog subfamily B member 2	DNAJB2	GTQEGARGEATKRSPSPEEKASRCLIL____	154
S	423	2	___1	129.29	92.102	-2.8058	1.32709	-1.27877	Q5F1R6	DnaJ homolog subfamily C member 21	DNAJC21	EGVKVDPEDTNLNQDSAKELEDSPQENVSVT	155
S	1383	2	___1	61.11	24.166	-0.72736	1.38851	-1.67911	Q96N67-2	Dedicator of cytokinesis protein 7	DOCK7	SCFEYKGKKVFERMNSLTFKKSKDMRAKLEE	156
S	1183	2	___1	123.26	73.148	-0.10811	1.90118	-1.14942	Q9Y3R5-2	Protein dopey-2	DOPEY2	ESFKAGAKLSLVRVDSDKTQASESFSSDEEA	157
T	514	2	___2	107.03	69.477	0.26181	1.85912	-4.50169	Q16555	Dihydropyrimidinase-related protein 2	DPYSL2	YDGPVCEVSVTPKTVTPASSAKTSPAKQQAP	158
S	105	3	___1	92.924	79.469	1.4774	1.31133	-3.93461	Q01658	Protein Dr1	DR1	VLQECKTVALKRRKASSRLENLGIPEEELLR	159
S	2919	2	___1	273.82	224.87	-1.4604	2.72436	-1.46383	F8W9J4	Dystonin	DST	TLKDEPNNLQIIVSKSPVQFENLEEIFDTSV	160
S	88	2	___1	113.24	93.478	0.39858	1.33606	-1.65724	Q8N5C7-2	DTW domain-containing protein 1	DTWD1	IQNNVRGKNDDPDKPSFKRKRTEEQEFCDLN	161
S	99	2	___1	67.661	42.224	-3.1432	2.03929	2.98751	P33316	Deoxyuridine 5'-triphosphate nucleotidohydrolase, mitochondrial	DUT	KAGGSPAPGPETPAISPSKRARPAEVGGMQL	162
S	48	2	___1	65.5	44.2	-0.75415	2.10515	-1.82829	Q92997-2	Segment polarity protein dishevelled homolog DVL-3	DVL3	FKGVLQRPSYKFFFKSMDDDFGVVKEEISDD	163
S	516	2	___2	163.33	154.38	-0.52454	1.53343	-3.73981	Q9Y6G9	Cytoplasmic dynein 1 light intermediate chain 1	DYNC1LI1	RITRKPVTVSPTTPTSPTEGEAS________	164
S	16	3	___1	66.383	52.928	-0.70762	1.34319	-1.46269	Q16254	Transcription factor E2F4	E2F4	MAEAGPQAPPPPGTPSRHEKSLGLLTTKFVS	165
S	413	2	___2	78.903	48.899	-1.691	1.75282	1.15398	A0AVK6	Transcription factor E2F8	E2F8	IKLVKSIESDRRKINSAPSSPIKTNKAESSQ	166
T	57	2	___1	114.63	93.232	-2.7292	1.64521	-1.72659	P13639	Elongation factor 2	EEF2	KAGIIASARAGETRFTDTRKDEQERCITIKS	167
T	348	2	___1	123.62	58.341	-0.13928	1.30536	-1.54692	O00418	Eukaryotic elongation factor 2 kinase	EEF2K	RDAVNQNTKLLQSAKTILRGTEEKCGSPQVR	168
S	260	3	___1	77.221	61.083	-0.72663	1.37191	1.69791	P52799	Ephrin-B2	EFNB2	LVVLLLKYRRRHRKHSPQHTTTLSLSTLATP	169
S	479	2	___1	89.08	32.032	0.42553	1.45044	1.56578	Q9NZN3	EH domain-containing protein 3	EHD3	GANAKKEMVRSKLPNSVLGKIWKLADIDKDG;GVNAKKEMVTSKLPNSVLGKIWKLADCDCDG	170
S	1092	3	___1	223.46	199.42	-0.62547	2.22292	-1.29525	Q04637	Eukaryotic translation initiation factor 4 gamma 1	EIF4G1	SIDSNNQLFAPGGRLSWGKGSSGGSGAKPSD	171
S	232	2	___1	125.41	108.2	-0.51284	1.70062	-1.48961	O43432	Eukaryotic translation initiation factor 4 gamma 3	EIF4G3	KQEEKPKPDPVLKSPSPVLRLVLSGEKKEQE	172
S	214	2	___2	375.69	328.99	-0.41494	2.014	-1.14112	O60841	Eukaryotic translation initiation factor 5B	EIF5B	GQKKNQKNKPGPNIESGNEDDDASFKIKTVA	173
S	222	2	___2	107.65	82.201	-0.41494	2.014	-1.14112	O60841	Eukaryotic translation initiation factor 5B	EIF5B	KPGPNIESGNEDDDASFKIKTVAQKKAEKKE	174
S	43	2	___1	109.48	71.667	-0.04675	1.40755	-2.15542	O43768	Alpha-endosulfine	ENSA	LPERAEEAKLKAKYPSLGQKPGGSDFLMKRL	175
S	505	2	___1	81.915	24.666	0.2353	2.11697	-3.56596	P11171	Protein 4.1	EPB41	TSTDTIPKSKFLALGSKFRYSGRTQAQTRQA	176
S	7	2	___1	85.288	58.158	4.001	2.31388	-3.78071	O43491	Band 4.1-like protein 2	EPB41L2	_________MTTEVGSVSEVKKDSSQLGTDA	177
S	647	2	___1	135.99	59.923	1.3823	1.30325	-2.73288	O43491	Band 4.1-like protein 2	EPB41L2	EELDKAQEDILKHQASISELKRNFMESTPEP	178
S	570	2	___1	83.869	51.454	-0.11181	2.61321	-2.39348	B1AKC9	Receptor protein-tyrosine kinase;Ephrin type-B receptor 2	EPHB2	VIAIVCNRRGFERADSEYTDKLQHYTSGHMT	179
S	324	2	___1	141.85	89.291	1.26	1.96201	1.03714	P42566	Epidermal growth factor receptor substrate 15	EPS15	PPSDRASLQKNIIGSSPVADFSAIKELDTLN	180
S	815	2	___1	209.56	179.42	0.71941	1.93977	-1.14895	Q12929	Epidermal growth factor receptor kinase substrate 8	EPS8	RQEKISAAASDSGVESFDEGSSH________	181
S	852	2	___1	146.68	88.434	-1.0365	2.22888	-1.46872	Q96RT1	Protein LAP2	ERBB2IP	EPHDSDCSVDLGISKSTEDLSPQKSGPVGSV	182
S	457	2	___2	103.43	77.39	-0.091179	2.38609	-3.07017	Q9NV70-2	Exocyst complex component 1	EXOC1	KFGLHGSSGKLTGSTSSLNKLSVQSSGNRRS	183
S	226	3	___1	81.346	75.917	0.63554	1.82521	-2.05469	Q96A65	Exocyst complex component 4	EXOC4	RNKEKGKISSLVKDASVPLIDVTNLPTPRKF	184
S	177	2	___1	133.07	77.263	0.10952	1.66266	2.81143	Q15024	Exosome complex component RRP42	EXOSC7	NTRIPRVRVLEDEEGSKDIELSDDPYDCIRL	185
T	10	2	___2	48.004	7.4147	-3.9818	3.02323	-3.24422	Q96CS3	FAS-associated factor 2	FAF2	______MAAPEERDLTQEQTEKLLQFQDLTG	186
T	14	2	___2	48.004	7.4147	-3.9818	2.99195	-3.21678	Q96CS3	FAS-associated factor 2	FAF2	__MAAPEERDLTQEQTEKLLQFQDLTGIESM	187
S	2	2	___1	201.04	180.26	-0.74302	1.79043	-1.65122	Q8IWE2	Protein NOXP20	FAM114A1	______________MSDDAGDTLATGDKAEV	188
S	2009	2	___1	82.837	67.629	1.7068	1.86705	-4.75356	Q5VWN6	Protein FAM208B	FAM208B	DSQHSASSANVFPKESPTQISIGAFPSTKIS	189
S	575	2	___1	205.24	172.43	-3.1447	2.12596	-1.97668	F8W7U3	WASH complex subunit FAM21A	FAM21A	SGTLQSQEAKAVKKTSLFEEDEEDDLFAIAK	190
S	824	2	___1	157.96	7.3478	-0.22249	1.76084	-1.39443	F8W7U3	WASH complex subunit FAM21A	FAM21A	VQEKKRVVKKDHSVDSFKNQKHPESIQGSKE	191
S	909	2	___1	210.64	18.196	-0.17434	1.54082	-1.73151	Q641Q2	WASH complex subunit FAM21A	FAM21A	QPLVQEKKRVVKKDHSVDSFKNQKHPESIQG	192
S	1328	2	___1	171.21	142.25	-0.96248	2.60242	-2.50725	Q641Q2	WASH complex subunit FAM21A	FAM21A	RSAQAAPEPRFEHKVSNIFDDPLNAFGGQ__	193
S	1411	3	___1	71.052	62.557	0.45371	1.67417	-2.48646	P49327	Fatty acid synthase	FASN	YGSTLFLCRRPTPQDSPIFLPVDDTSFRWVE	194
S	2198	2	___2	79.466	65.348	3.6571	1.50863	-2.03627	P49327	Fatty acid synthase	FASN	TLRKLQELSSKADEASELACPTPKEDGLAQQ	195
S	2236	2	___1	62.466	41.003	0.23673	1.31324	-3.22119	P49327	Fatty acid synthase	FASN	SLLVNPEGPTLMRLNSVQSSERPLFLVHPIE	196
T	246	2	___3	43.628	8.7409	-3.9226	2.45834	-1.28785	Q9Y2H6	Fibronectin type-III domain-containing protein 3A	FNDC3A	NTGSAKIKSGKGKGGTQVDTEIEEKDEETKA	197
S	60	2	___1	70.533	50.665	-0.18828	1.52943	3.31004	P85037-2	Forkhead box protein K1	FOXK1	EEAPASPLRPLYPQISPLKIHIPEPDLRSMV	198
S	24	2	___1	51.276	22.58	-1.5962	1.64786	1.23726	Q8N4M4	FERM domain-containing protein 8;Putative FERM domain-containing protein FRMD8P1	FRMD8	GQPGPAERSHRSSVSSVGARGGSHPHLLFHT	199
S	26	2	___2	224.43	204.23	0.42412	1.52684	-2.43539	P06241-3	Tyrosine-protein kinase Fyn	FYN	ATKLTEERDGSLNQSSGYRYGTDPTPQHYPS	200
S	261	2	___1	244.31	192.33	0.39703	1.96329	-1.94716	Q06210	Glutamine--fructose-6-phosphate aminotransferase [isomerizing] 1	GFPT1	RGKDKKGSCNLSRVDSTTCLFPVEEKAVEYY	201
S	244	2	___1	159.12	108.98	0.040734	3.80692	-1.65947	O94808	Glutamine--fructose-6-phosphate aminotransferase [isomerizing] 2	GFPT2	ENVKNICKTRMKRLDSSACLHAVGDKAVEFF	202
S	182	2	___1	112.03	90.191	0.19761	2.24558	1.44999	Q9Y248	DNA replication complex GINS protein PSF2	GINS2	MYKLRTNLQPLESTQSQDF____________	203
S	234	2	___1	200.55	156.04	-2.5197	2.44141	-3.48236	P10070	Zinc finger protein GLI2	GLI2	SSPRVTPRLSRKRALSISPLSDASLDLQRMI	204
T	6	2	___1	182.1	156.54	-0.9353	1.82952	1.20376	P59768	Guanine nucleotide-binding protein G(I)/G(S)/G(O) subunit gamma-2	GNG2	__________MASNNTASIAQARKLVEQLKM	205
S	266	2	___1	190.23	162.02	-1.0852	1.39068	-1.17897	Q13439-3	Golgin subfamily A member 4	GOLGA4	LEPQAEVFTKEENPESDGEPVVEDGTSVKTL	206
T	347	2	___1	145.69	110.96	0.50536	3.71534	-5.74878	Q9H8Y8-2	Golgi reassembly-stacking protein 2	GORASP2	TTAKADAASSLTVDVTPPTAKAPTTVEDRVG	207
S	409	2	___1	140.49	115.29	0.011079	1.52281	1.75454	Q9H8Y8	Golgi reassembly-stacking protein 2	GORASP2	PSDPATTTAKADAASSLTVDVTPPTAKAPTT	208
S	25	2	___1	126.56	106.33	-0.38468	3.74066	-2.71432	P49841	Glycogen synthase kinase-3 beta	GSK3B	FAESCKPVQQPSAFGSMKVSRDKDGSKVTTV	209
S	31	2	___1	211.38	146.65	-0.18789	1.99894	1.71183	Q92522	Histone H1x	H1FX	GMAKKVTKAGGSAALSPSKKRKNSKKKNQPG	210
S	108	3	___1	85.982	69.488	-0.43855	1.33841	-2.1372	Q5JVS0	Intracellular hyaluronan-binding protein 4	HABP4	KERKSLPAPVAQRPDSPGGGLQAPGQKRTPR	211
T	5	2	___1	57.281	20.886	-1.3689	1.3239	2.1672	A8MUF7	Hemoglobin subunit epsilon	HBE1	___________MVHFTAEEKAAVTSLWSKMN	212
S	195	3	___1	153.88	144.16	-0.26944	3.05047	-1.77851	P51858-2	Hepatoma-derived growth factor	HDGF	VERPLPMEVEKNSTPSEPGSGRGPPQEEEEE	213
T	11	2	___1	168.47	142.75	0.072122	2.16293	6.18199	P16401	Histone H1.5	HIST1H1B	_____MSETAPAETATPAPVEKSPAKKKATK	214
T	138	2	___1	98.582	49.485	0.25007	2.23127	1.88023	P16401	Histone H1.5	HIST1H1B	AKKAGAAKAKKPAGATPKKAKKAAGAKKAVK	215
T	147	2	___1	110.38	88.835	0.32984	2.71346	1.68477	P16402	Histone H1.3	HIST1H1D	PAGAAKKPKKVAGAATPKKSIKKTPKKVKKP	216
S	35	2	___1	75.764	25.676	-0.87065	1.47003	-1.90605	Q5T7C4	High mobility group protein B1	HMGB1	VQTCREEHKKKHPDASVNFSEFSKKCSERWK	217
S	79	2	___1	105.03	89.457	0.10248	3.24875	-5.56473	A6NL93	Non-histone chromosomal protein HMG-14	HMGN1	LPAENGETKTEESPASDEAGEKEAKSD____	218
S	481	2	___1	115.71	26.36	0.53682	2.0762	-3.04157	A0A087X0X3	Heterogeneous nuclear ribonucleoprotein M	HNRNPM	ASSIERMGQTMERIGSGVERMGAGMGFGLER	219
S	315	2	___1	176.56	142.38	-0.3807	1.34639	-2.56075	P07900	Heat shock protein HSP 90-alpha	HSP90AA1	NPDDITNEEYGEFYKSLTNDWEDHLAVKHFS;NPDDITQEEYGEFYKSLTNDWEDHLAVKHFS	220
S	82	2	___2	183.4	130.7	-1.0518	1.97877	-2.49201	P04792	Heat shock protein beta-1	HSPB1	AVAAPAYSRALSRQLSSGVSEIRHTADRWRV	221
S	86	2	___2	65.295	44.991	-0.079204	3.19198	-2.85715	P04792	Heat shock protein beta-1	HSPB1	PAYSRALSRQLSSGVSEIRHTADRWRVSLDV	222
T	328	3	___3	47.201	10.045	-3.7498	1.35855	-1.29572	Q92598	Heat shock protein 105 kDa	HSPH1	LLQKIEVPLYSLLEQTHLKVEDVSAVEIVGG	223
S	426	2	___1	157.2	88.845	0.86658	1.52299	3.32922	P17181-4	Interferon alpha/beta receptor 1	IFNAR1	EYFSEQPLKNLLLSTSEEQIEKCFIIENIST	224
S	170	2	___1	53.995	45.041	0.5062	1.68506	-1.46282	F8W930	Insulin-like growth factor 2 mRNA-binding protein 2	IGF2BP2	SFKISYIPDEEVSSPSPPQRAQRGDHSSREQ	225
S	421	2	___1	220.27	198.61	-0.027857	2.10917	2.68211	Q9NQS7-2	Inner centromere protein	INCENP	TEIANSTPNPKPAASSPETPSAGQQEAKTDQ	226
S	785	2	___1	109.16	82.267	0.080081	2.07751	-2.7735	P05556	Integrin beta-1	ITGB1	KMNAKWDTGENPIYKSAVTTVVNPKYEGK__	227
S	224	2	___2	83.692	69.434	-1.0057	1.67342	-2.61809	Q96ST2	Protein IWS1 homolog	IWS1	SDSESEELPKPQVSDSESEEPPRHQASDSEN	228
S	248	2	___2	126.16	107.8	0.67129	2.02173	-1.38354	Q96ST2	Protein IWS1 homolog	IWS1	QASDSENEELPKPRISDSESEDPPRHQASDS	229
S	250	2	___2	126.16	107.8	0.67129	2.02173	-1.38354	Q96ST2	Protein IWS1 homolog	IWS1	SDSENEELPKPRISDSESEDPPRHQASDSEN	230
T	461	2	___3	51.888	39.742	-0.37524	2.78394	-1.21225	Q9HDC5	Junctophilin-1	JPH1	PPTPKESPHFYRKGTTPPRSPEASPKHSHSP	231
S	469	2	___3	51.888	39.742	0.55191	2.78394	-1.21225	Q9HDC5	Junctophilin-1	JPH1	HFYRKGTTPPRSPEASPKHSHSPASSPKPLK	232
T	541	2	___2	73.022	25.491	-0.078868	2.07123	-1.50404	A0A0A0MSE6	Calcium-activated potassium channel subunit alpha-1	KCNMA1	IKKCGCKRLEDEQPSTLSPKKKQRNGGMRNS	233
T	411	2	___1	98.531	68.2	1.3134	1.49295	-1.96609	C9J519	Dyslexia-associated protein KIAA0319-like protein	KIAA0319L	KGKPKRKSKYKILDATDQESLELKPTSRAGI	234
S	183	2	___1	95.642	37.934	-0.10664	2.73459	-2.05986	Q9BVV6	Protein TALPID3	KIAA0586	TAAAIATAAPLIKVQSDLEAKVNSVTELLSK	235
S	2755	2	___1	238.07	211.95	-0.28085	1.31508	-2.12248	Q2LD37	Uncharacterized protein KIAA1109	KIAA1109	EPTCKVVFENEQDNSSLTKTQRKRSLVTSEP	236
S	173	3	___1	90.754	61.797	-1.545	1.47427	1.30616	Q69YN4	Protein virilizer homolog	KIAA1429	NPKHADGEKEDQFNGSPPRPQPRGPRTPPGP	237
S	1800	2	___1	56.951	34.211	-0.39616	1.66037	-4.3015	Q9BY89	Uncharacterized protein KIAA1671	KIAA1671	PSPQWLKELKSKKRQSLYENQV_________	238
S	422	2	___1	99.53	68.109	0.29559	2.5877	2.00646	Q02241-3	Kinesin-like protein KIF23	KIF23	QQELETQNQKLQRQFSDKRRLEARLQGMVTE	239
S	1608	2	___2	84.829	58.699	0.46071	1.59501	-2.88212	A0A0G2JR66	Kinesin-like protein KIF26B	KIF26B	GPSASTTKTLSFSTKSLPQAVGQGSSSPPGG	240
S	546	2	___1	114.59	87.177	1.5862	2.4082	-1.68587	G3V5R9	Kinesin light chain 1	KLC1	KYESGPDGGEEDGTGSLKRSGSFSKLRASIR	241
S	600	2	___1	178.03	140.88	0.83695	2.64515	-2.592	Q07866-4	Kinesin light chain 1	KLC1	SRESEPKNPGMKRASSLNVLNVGGKAAEDRF	242
T	526	2	___2	188.04	141.56	0.10676	1.96945	-1.26567	Q6PKG0	La-related protein 1	LARP1	YQKETESAPGSPRAVTPVPTKTEEVSNLKTL	243
S	651	2	___1	127.83	97.513	-0.14953	1.37008	-1.58614	Q71RC2-5	La-related protein 4	LARP4	GVTRRNGKEQYVPPRSPK_____________	244
S	5	3	___1	47.058	34.209	-0.3951	1.49805	-1.76154	P13796	Plastin-2	LCP1	___________MARGSVSDEEMMELREAFAK	245
S	162	2	___1	93.096	59.718	-0.83791	1.37444	2.42615	Q8WVC0	RNA polymerase-associated protein LEO1	LEO1	REDKSDQSDDEKIQNSDDEERAQGSDEDKLQ	246
S	210	2	___2	157.14	124.62	-0.38326	1.3689	2.37569	Q9UHB6-5	LIM domain and actin-binding protein 1	LIMA1	QPVHPKPLSPDSRASSLSESSPPKAMKFQAP;QPVHPKPLSPDSRASSLSESSPPKAMKKFQA	247
S	363	3	___1	149.82	123.46	-0.92581	1.59519	2.29565	Q9UHB6-4	LIM domain and actin-binding protein 1	LIMA1	QVKSEVQQPVHPKPLSPDSRASSLSESSPPK	248
S	370	2	___1	201.61	169.35	0.0034401	2.08823	-2.96951	Q9UHB6-4	LIM domain and actin-binding protein 1	LIMA1	QPVHPKPLSPDSRASSLSESSPPKAMKKFQA	249
S	610	2	___1	113.71	7.3503	-0.61822	2.41432	1.31704	Q9UHB6-4	LIM domain and actin-binding protein 1	LIMA1	AASFQSTSVKSPKTVSPPIRKGWSMSEQSEE	250
S	1039	2	___1	77.597	65.828	-0.4356	1.61319	-1.67977	A0A087WW77	Lethal(2) giant larvae protein homolog 1	LLGL1	VTVEDVKDFLGSSEESEKNLRNLAEDEAHAC	251
S	598	2	___1	58.09	46.828	1.1778	1.75858	1.41816	P02545-3	Prelamin-A/C;Lamin-A/C	LMNA	SGSSASSVTVTRSYRSVGGSGGGSFGDNLVT	252
T	318	2	___1	84.213	43.861	0.51705	1.36614	-2.7343	E9PMS6	LIM domain only protein 7	LMO7	WQDDLAKWKDRRKSYTSDLQKKKEEREEIEK	253
S	499	2	___1	173.59	148.25	-0.87206	1.55631	-1.06452	Q32MZ4-3	Leucine-rich repeat flightless-interacting protein 1	LRRFIP1	TQNEPLDMKEPDEEKSDQQGEALDSSQKKTK	254
S	714	2	___1	247.3	191.26	0.14735	1.71196	-5.42958	Q32MZ4	Leucine-rich repeat flightless-interacting protein 1	LRRFIP1	GVAKDNAKIDGATQSSPAEPKSEDADRCTLP	255
S	1033	2	___1	156.5	125.61	-0.16694	1.96779	-1.68005	C9JD84	Latent-transforming growth factor beta-binding protein 1	LTBP1	EMCPKGKGFVPAGESSSEAGGENYKDADECL	256
S	2166	2	___2	73.082	57.42	-0.31557	1.62814	-1.21551	Q99698	Lysosomal-trafficking regulator	LYST	GSSDTLKKGKEDAFISSCESAKTVCEMEAVL	257
S	70	2	___1	133.32	43.78	0.77482	1.52331	-1.94476	E9PNZ4		MACF1	TGVIEETETLTKLTESLQKEDGVGGVEHTPP	258
S	594	2	___1	105.14	67.712	0.78552	1.45649	-1.367	A0A0A6YYJ5	Uncharacterized protein KIAA0754	MACF1	PRTAEFKSRQPADLDSLEKLDPGGLLNSDHR	259
S	72	2	___1	77.662	64.873	0.15113	1.31593	-1.9335	Q9NQG1	Protein MANBAL	MANBAL	PRSAEVTRKPKAAVPSVNKRPKKETKKKR__	260
T	854	2	___1	149.99	106.96	0.2882	2.63549	-1.42803	E9PGC8	Microtubule-associated protein 1A	MAP1A	EEQGSKDRGLDSGAETEEEKDTWEEKKQREA	261
S	1398	4	___2	46.01	38.205	-1.0838	1.34869	2.40446	E9PGC8	Microtubule-associated protein 1A	MAP1A	LSPEDAESLSVLSVPSPDTANQEPTPKSPCG	262
S	1526	2	___1	273.99	255.26	-0.31638	1.45441	-2.37094	E9PGC8	Microtubule-associated protein 1A	MAP1A	YSAQTDITDDSLDRKSPASSFSHSTPSGNGK	263
S	2260	2	___1	107.06	69.506	-0.53874	1.53354	-1.04177	E9PGC8	Microtubule-associated protein 1A	MAP1A	AGRNTSAEKELSSPISPKSLQSDTPTFSYAA	264
S	1512	2	___1	235.92	205.98	-0.82052	1.66953	-1.87003	P46821	Microtubule-associated protein 1B	MAP1B	LGDVSPTQIDVSQFGSFKEDTKMSISEGTVS	265
T	1788	3	___3	110.31	89.002	-0.74202	1.6484	1.35626	P46821	Microtubule-associated protein 1B	MAP1B	LEGEKLSPKSDISPLTPRESSPLYSPTFSDS	266
S	1881	3	___1	228.63	196.3	1.6495	1.66799	-2.89603	P46821	Microtubule-associated protein 1B	MAP1B	GDFSYAYQKPEETTRSPDEEDYDYESYEKTT	267
S	1915	2	___2	156.6	132.41	-0.21493	1.38089	-1.11198	P46821	Microtubule-associated protein 1B	MAP1B	DVGGYYYEKIERTTKSPSDSGYSYETIGKTT	268
S	1917	2	___2	137.46	123.16	-0.21493	1.38089	-1.11198	P46821	Microtubule-associated protein 1B	MAP1B	GGYYYEKIERTTKSPSDSGYSYETIGKTTKT	269
T	810	2	___1	131.53	67.807	0.39975	1.75614	-2.50681	E7EN19	Mitogen-activated protein kinase kinase kinase kinase 4	MAP4K4	AMTPSKEGTLIVRQSTVDQKRASHHESNGFA	270
S	875	2	___1	86.641	66.338	-0.24294	1.58025	-1.78255	E7EN19	Mitogen-activated protein kinase kinase kinase kinase 4	MAP4K4	SPQTPQDKLTANETQSASSTLQKHKSSSSFT	271
S	934	3	___1	111.58	100.44	-1.4196	1.4034	-3.12229	E7ESS2	Mitogen-activated protein kinase kinase kinase kinase 4	MAP4K4	GMRPEAIRQDPTRKGSVVNVNPTNTRPQSDT	272
S	27	2	___1	223.36	186.72	-0.25515	1.40724	-2.28907	P29966	Myristoylated alanine-rich C-kinase substrate	MARCKS	GEAAAERPGEAAVASSPSKANGQENGHVKVN	273
S	29	2	___1	98.326	82.905	-0.14518	1.43787	-2.46418	P29966	Myristoylated alanine-rich C-kinase substrate	MARCKS	AAAERPGEAAVASSPSKANGQENGHVKVNGD	274
S	63	2	___1	155.06	113.9	0.2418	1.52687	-1.41907	A0A087WZH7	Myristoylated alanine-rich C-kinase substrate	MARCKS	AAAESGAKEELQANGSAPAADKEEPAAAGSG	275
S	74	2	___1	112.08	92.241	1.131	1.71051	-1.2877	Q6P0Q8-2	Microtubule-associated serine/threonine-protein kinase 2	MAST2	QDVVTGVSPLLFRKLSNPDIFSSTGKVKLQR	276
S	358	3	___1	44.203	7.8694	-0.79734	1.59775	1.16983	O60307	Microtubule-associated serine/threonine-protein kinase 3	MAST3	PPAPESPESRALVGQSRRKPCESDFETIKLI	277
S	11	2	___1	143.4	111.26	1.0131	1.65642	-1.64031	Q6DN12	Multiple C2 and transmembrane domain-containing protein 2	MCTP2	_____MDLDKPSVWGSLKQRTRPLLINLSKK	278
T	10	2	___1	126.1	109.16	0.23985	1.81694	-1.0107	C9JAZ7	Major facilitator superfamily domain-containing protein 6	MFSD6	______MADDKVAILTDDEEEQKRKYVLADP	279
S	931	2	___1	80.688	6.224	-0.27997	5.60424	7.26314	Q6P0N0	Mis18-binding protein 1	MIS18BP1	EECQRKYMENPRGKGSQKHVTKKKPANSKGQ	280
S	584	3	___1	121.99	101.21	-0.034578	2.49643	2.83255	A0A087WV66	Antigen KI-67	MKI67	VEVKAQSLVISPPAPSPRKTPVASDQRRRSC	281
S	2527	2	___1	167.93	118.49	0.18048	1.91276	3.04786	A0A087WV66	Antigen KI-67	MKI67	TEPTGDSKSIKAFKESPKQILDPAASVTGSR	282
S	2707	2	___1	198.96	154.5	-0.33575	1.37802	1.7948	A0A087WV66	Antigen KI-67	MKI67	QESLTAGKATKIPCESPPLEVVDTTASTKRH	283
S	528	2	___1	72.879	6.3116	-0.041878	3.76115	3.96125	Q5VWP3-3	Muscular LMNA-interacting protein	MLIP	QASSSLASMNVERTPSPTLKSNTMLSLLQTS	284
S	258	3	___1	120.31	93.876	-0.034821	1.34744	3.28234	A0A087WW39	Protein AF-17	MLLT6	KDKERLKQKHKKRPESPPSILTPPVVPTADK	285
S	2	2	___1	75.416	46.458	-0.76344	2.22804	-3.78923	Q9H8S9	MOB kinase activator 1A	MOB1A	______________MSFLFSSRSSKTFKPKK	286
S	9	2	___1	205.86	171.97	-0.31524	1.35838	-2.07738	Q9H8S9	MOB kinase activator 1A	MOB1A	_______MSFLFSSRSSKTFKPKKNIPEGSH	287
S	168	2	___1	58.829	19.524	1.1659	1.79565	6.37191	Q5JXX2	Mortality factor 4-like protein 2	MORF4L2	KNVDAILEEYANCKKSQGNVDNKEY______	288
S	815	2	___1	91.867	63.984	-0.30074	1.57262	1.48839	Q9HCE1	Putative helicase MOV-10	MOV10	AATVTSYLKLLLAPSSKKGKARLSPRSVGVI	289
S	259	2	___1	106.01	90.806	1.1452	1.49213	-4.18632	O95297-2	Myelin protein zero-like protein 1	MPZL1	DHSGGHHSDKINKSESVVYADIRKN______	290
S	520	2	___1	51.872	17.099	-0.53112	3.12139	-2.2239	P20585	DNA mismatch repair protein Msh3	MSH3	AIIKYLKEFNLEKMLSKPENFKQLSSKMEFM	291
S	576	2	___1	205.33	158.52	0.21429	1.69795	1.60189	E7ESY4	Metastasis-associated protein MTA1	MTA1	SSLTPAKVAPVINNGSPTILGKRSYEQHNGV	292
S	1261	2	___1	215.72	180.28	0.49263	1.83644	-1.68072	P42345	Serine/threonine-protein kinase mTOR	MTOR	ASGPVETGPMKKLHVSTINLQKAWGAARRVS	293
S	140	2	___1	242.09	225.51	-0.71394	2.65592	-2.31875	P84157	Matrix-remodeling-associated protein 7	MXRA7	GPSSEGPEEEDGEGFSFKYSPGKLRGNQYKK	294
S	1159	2	___2	65.805	36.332	-0.65328	1.40573	2.39489	Q9BQG0	Myb-binding protein 1A	MYBBP1A	VQRPKLEKKDAKEIPSATQSPISKKRKKKGF	295
T	1227	2	___1	123.28	110.3	1.3917	1.47196	1.1522	Q9BQG0	Myb-binding protein 1A	MYBBP1A	KRNRTKAKVPAQANGTPTTKSPAPGAPTRSP	296
S	1340	2	___1	115.82	58.488	-1.2995	1.49345	-1.32742	P35579	Myosin-9	MYH9	LSLSTKLKQVEDEKNSFREQLEEEEEAKHNL	297
T	722	3	___1	81.967	69.165	-0.3405	3.14946	4.31231	Q92614	Unconventional myosin-XVIIIa	MYO18A	EELSSAIFKHQHKGGTLQRSTSFRQGPEESG	298
S	1972	3	___1	198.03	91.54	0.24796	1.5364	-1.79885	Q13459	Unconventional myosin-IXb	MYO9B	GDEDREKEILIERIQSIKEEKEDITYRLPEL	299
S	644	2	___1	116.13	77.564	1.858	1.52241	1.16557	Q86TC9	Myopalladin	MYPN	QERFNGQATKTPEPSSPVKEPPPVLAKPKLD	300
S	300	3	___1	176.29	143.35	-0.51127	1.81934	1.50452	O75113	NEDD4-binding protein 1	N4BP1	RRFSDSEERHTKKQFSLENVQEGEILHDAKT	301
S	5	2	___2	279.54	263.16	-2.1012	1.7466	-1.31135	C9JZI7	Nucleosome assembly protein 1-like 4	NAP1L4	___________MADHSFSDGVPSDSVEAAKN	302
S	210	2	___1	166.62	144.29	-1.8498	2.17069	5.71662	P49321	Nuclear autoantigenic sperm protein	NASP	PQEKVDLTLDWLTETSEEAKGGAAPEGPNEA	303
S	421	2	___1	106.2	76.823	-0.22108	2.05615	1.10654	P49321	Nuclear autoantigenic sperm protein	NASP	DGSGLEEKVRAKLVPSQEETKLSVEESEAAG	304
S	503	2	___1	66.595	31.875	0.4066	2.66567	-1.44391	A0A0A0MRJ3	Neuron navigator 1	NAV1	ESEEKAPKKLEYDSGSLKMEPGTSKWRRERP	305
S	821	3	___1	150.7	125.38	-1.2865	3.38697	-4.96654	A0A0A0MRJ3	Neuron navigator 1	NAV1	VKPPSLANLDKVNSNSLDLPSSSDTTHASKV	306
S	1711	2	___2	123.02	77.883	0.93902	1.44902	-2.59157	Q5T321	Neurobeachin	NBEA	AMSELLSTLSSEVKKSQESLTENPSETLKPA	307
S	1711	2	___1	123.02	77.883	0.93902	1.44408	-1.21923	Q5T321	Neurobeachin	NBEA	AMSELLSTLSSEVKKSQESLTENPSETLKPA	308
S	1714	2	___2	123.02	77.883	0.93902	2.939	-2.71519	Q5T321	Neurobeachin	NBEA	ELLSTLSSEVKKSQESLTENPSETLKPATSI	309
S	2	2	___1	102.87	53.372	-0.47515	1.45309	-1.97425	Q9Y2A7	Nck-associated protein 1	NCKAP1	______________MSRSVLQPSQQKLAEKL	310
S	9	2	___1	101.32	89.473	0.10859	1.59733	-4.34134	Q9HCD5	Nuclear receptor coactivator 5	NCOA5	_______MNTAPSRPSPTRRDPYGFGDSRDS	311
S	208	2	___2	89.511	63.921	0.61808	2.8715	-2.22537	Q8NI08-2	Nuclear receptor coactivator 7	NCOA7	ADLARKALKPIERVLSSTSEEDEPGVVKFLK	312
S	211	3	___2	74.561	64.441	-0.57005	1.86686	-3.55253	Q8NI08-2	Nuclear receptor coactivator 7	NCOA7	ARKALKPIERVLSSTSEEDEPGVVKFLKMNC	313
S	77	2	___1	112.42	87.569	-0.44243	1.98139	-1.69706	E7ESM1	Protein NDRG1	NDRG1	MPSASMTRLMRSRTASGSSVTSLDGTRSRSH	314
T	178	2	___1	143.5	83.399	0.698	2.45476	-1.27723	H7C2C7	Negative elongation factor A	NELFA	LDMVGAGREAKRRRKTLDAEVVEKPAKEETV	315
S	820	2	___1	245.58	168.21	0.0025111	1.37015	2.65164	P48681	Nestin	NES	EFLKSLKEESVEAVKSLETEILESLKSAGQE	316
S	2188	2	___1	223.71	160.89	-0.22489	2.16361	-1.29224	H0Y465	Neurofibromin;Neurofibromin truncated	NF1	QPSQANTKKLLGTRKSFDHLISDTKAPKRQE	317
S	13	2	___1	117.7	89.343	-1.2896	2.34237	-3.05236	P35240	Merlin	NF2	___MAGAIASRMSFSSLKRKQPKTFTVRIVT	318
S	339	2	___1	230.26	163.57	-2.9503	1.4064	-2.90293	P08651-5	Nuclear factor 1 C-type	NFIC	PVKKTEMDKSPFNSPSPQDSPRLSSFTQHHR	319
S	212	2	___1	68.41	45.493	-0.34957	1.32586	-1.77811	H7C0G7	Non-homologous end-joining factor 1	NHEJ1	KESTGTSGPLQRPQLSKVKRKKPRGLFS___	320
T	223	2	___1	172.13	136.48	1.104	1.30177	1.52707	Q9BYG3	MKI67 FHA domain-interacting nucleolar phosphoprotein	NIFK	QVLRKKKKKVSGTLDTPEKTVDSQGPTPVCT	321
S	547	2	___1	97.472	55.281	-0.0039828	2.63003	1.23364	A0A0A0MRM9	Nucleolar and coiled-body phosphoprotein 1	NOLC1	DDSSEEEEEKLKGKGSPRPQAPKANGTSALT	322
T	619	2	___1	83.182	62.975	-0.42514	1.68287	2.50721	A0A0A0MRM9	Nucleolar and coiled-body phosphoprotein 1	NOLC1	AETPQAKKIKLQTPNTFPKRKKGEKRASSPF	323
S	728	2	___1	258.42	235.93	0.32102	1.83599	1.12637	P46087-2	Probable 28S rRNA (cytosine(4447)-C(5))-methyltransferase	NOP2	NAPPKGTDTQTPAVLSPSKTQATLKPKDHHQ	324
T	219	2	___1	120.76	70.29	1.7478	2.2594	-3.84124	P06748	Nucleophosmin	NPM1	AQKSNQNGKDSKPSSTPRSKGQESFKKQEKT	325
S	110	2	___1	41.996	13.01	-3.7451	1.50546	4.69918	Q92823	Neuronal cell adhesion molecule	NRCAM	VTMKPGTGTLIINIMSEGKAETYEGVYQCTA	326
S	921	2	___1	109.66	96.085	0.42106	1.73897	-3.29801	O14786	Neuropilin-1	NRP1	GVKLKKDKLNTQSTYSEA_____________	327
S	207	3	___1	80.389	59.422	-1.0327	1.47181	-3.38514	P46459	Vesicle-fusing ATPase	NSF	SLNLIGKAKTKENRQSIINPDWNFEKMGIGG	328
T	145	3	___1	168.25	156.13	-1.68	1.94955	-1.35552	Q9Y266	Nuclear migration protein nudC	NUDC	AQLKNGSLDSPGKQDTEEDEEEDEKDKGKLK	329
S	217	3	___1	155.14	142.59	1.1177	2.19526	2.26793	G3V3Z8	Protein numb homolog	NUMB	SSAPMTKPVTVVAPQSPTFQANGTDSAFHVL	330
S	37	2	___1	90.108	73.964	1.0719	1.32556	-2.26558	P0CE72	Oncomodulin-1;Putative oncomodulin-2	OCM	PDTFEPQKFFQTSGLSKMSANQVKDVFRFID	331
S	652	2	___1	81.709	32.291	0.94626	1.61367	-3.8244	O60890	Oligophrenin-1	OPHN1	KLPIQRSGETDPGRKSPSRPILDGKLEPCPE	332
S	16	2	___1	138.55	99.912	0.97791	2.64258	-2.02632	Q8N573	Oxidation resistance protein 1	OXR1	MTKDKNSPGLKKKSQSVDINAPGFNPLAGAG	333
S	710	2	___1	64.918	52.487	1.1072	2.413	-1.84075	R4GN62	Partitioning defective 3 homolog B	PARD3B	TPARQPESINLKASKSMDLVPDESKVHSLAG	334
S	204	3	___2	114.37	93.415	-0.25166	1.78981	-5.28693	Q86W56-2	Poly(ADP-ribose) glycohydrolase	PARG	VGTGPKNDNKLTRQESCLGNSPPFEKESEPE	335
S	209	3	___2	49.106	30.273	-0.76768	1.62831	-2.76969	Q86W56-2	Poly(ADP-ribose) glycohydrolase	PARG	KNDNKLTRQESCLGNSPPFEKESEPESPMDV	336
S	286	2	___1	179.1	143.98	1.1061	2.7316	-3.74591	Q86W56	Poly(ADP-ribose) glycohydrolase	PARG	VGTGPKNDNKLTRQESCLGNSPPFEKESEPE	337
S	28	2	___1	152.04	105.88	-0.82329	1.70968	-1.64368	Q9NVD7	Alpha-parvin	PARVA	KSPTPKSPPSRKKDDSFLGKLGGTLARRKKA	338
S	68	2	___1	117.81	97.965	0.28577	1.31234	-1.41277	J3KNQ4	Alpha-parvin	PARVA	KSPTPKSPPSRKKDDSFLGKLGGTLARRKKA	339
S	1188	2	___2	194.86	165.56	-0.10916	1.43217	3.57548	Q15154-2	Pericentriolar material 1 protein	PCM1	KTEYMAFPKPFESSSSIGAEKPRNKKLPEEE	340
S	87	2	___1	98.044	8.9645	0.21999	1.61264	-2.37491	Q8WW12	PEST proteolytic signal-containing nuclear protein	PCNP	GFAIGSQTTKKASAISIKLGSSKPKETVPTL	341
S	470	2	___1	120.92	99.047	1.4602	1.95711	3.54739	P13667	Protein disulfide-isomerase A4	PDIA4	EEDYAGEVKDLGLSESGEDVNAAILDESGKK	342
S	90	2	___1	105.03	81.961	-1.392	1.43909	1.62749	O00151	PDZ and LIM domain protein 1	PDLIM1	DNLTLTVARSEHKVWSPLVTEEGKRHPYKMN	343
S	111	2	___1	96.334	72.566	0.65758	1.32415	-1.97536	Q96HC4	PDZ and LIM domain protein 5	PDLIM5	QKGEPKEVVKPVPITSPAVSKVTSTNNMAYN	344
S	117	2	___1	311.37	276.88	0.97833	1.62833	-1.40808	P36871	Phosphoglucomutase-1	PGM1	IIRKIKAIGGIILTASHNPGGPNGDFGIKFN	345
S	165	2	___1	133.14	98.25	4.0885	1.41178	-1.67704	Q96G03	Phosphoglucomutase-2	PGM2	TVSHLKLCAGIMITASHNPKQDNGYKVYWDN	346
S	5	2	___1	42.426	25.4	-0.94466	1.66169	5.1449	Q9UIL8	PHD finger protein 11	PHF11	___________MAQASPPRPERVLGASSPEA	347
S	302	2	___1	132.97	95.366	0.19763	1.50567	-2.53676	O94880	PHD finger protein 14	PHF14	TNDSLTLSQSKSNEDSLILEKSQNWSSQKMD	348
S	405	2	___1	139.32	82.777	0.35719	1.6925	1.28353	A2A3N6	Putative PIP5K1A and PSMD4-like protein	PIPSL	RFMCNTVFKKIPLKPSPSKKFRSGSSFSRRA;RFMCNTVFKKIPLKPSPSKKLRSGSSFSQRA	349
S	615	3	___1	58.08	48.606	2.253	1.50244	1.27623	Q9BZ72-3	Membrane-associated phosphatidylinositol transfer protein 2	PITPNM2	PSPTTPGPHPPARKASPGLERAPGLPELDIG	350
S	1435	2	___1	167.71	126.17	-0.16385	1.72913	1.20145	Q15149	Plectin	PLEC	ELQLVTYKAQLEPVASPAKKPKVQSGSESVI	351
S	120	3	___1	53.197	44.378	-0.16953	1.33773	2.50351	M0R0J1	Pleckstrin homology domain-containing family A member 4	PLEKHA4	GRASRAEGDDYGQPRSPARPQPGEGPGGPGG	352
S	150	2	___1	117.52	54.697	0.49512	2.15872	2.8647	M0R0J1	Pleckstrin homology domain-containing family A member 4	PLEKHA4	GPPEVSRGEEGRISESPEVTRLSRGRGRPRL	353
S	690	2	___3	70.889	60.517	-0.14105	2.31526	-5.10994	Q9H307	Pinin	PNN	TKGSKDKNSRSDRKRSISESSRSGKRSSRSE	354
S	694	2	___3	70.889	60.517	-0.14105	3.06962	-6.01175	Q9H307	Pinin	PNN	KDKNSRSDRKRSISESSRSGKRSSRSERDRK	355
S	695	2	___3	70.889	60.517	-0.14105	3.10946	-5.83458	Q9H307	Pinin	PNN	DKNSRSDRKRSISESSRSGKRSSRSERDRKS	356
S	1875	2	___2	119.47	81.138	1.5647	1.36023	-1.47512	P24928	DNA-directed RNA polymerase II subunit RPB1	POLR2A	YSPTSPKYSPTSPKYSPTSPTYSPTTPKYSP	357
S	674	2	___1	119.25	101.89	1.6041	1.77363	-1.26085	A0A075B7F8	Nuclear envelope pore membrane protein POM 121C	POM121C	LQAETATKPQATSAPSPAPKQSFLFGTQNTS	358
S	449	2	___1	76.679	34.803	-0.3261	1.40334	-1.50414	Q86W92-2	Liprin-beta-1	PPFIBP1	QLCDKLLTSSLQKSSSLGNLKKETSDGEKET	359
S	573	2	___1	87.652	74.595	0.99163	2.46012	-4.24158	Q86W92-2	Liprin-beta-1	PPFIBP1	PKDSQRNSPFQIPPPSPDSKKKSRGIMKLFG	360
S	579	3	___1	84.948	63.117	-1.5308	1.44837	-1.25857	Q86W92	Liprin-beta-1	PPFIBP1	PKDSQRNSPFQIPPPSPDSKKKSRGIMKLFG	361
S	595	3	___1	172.32	140.27	0.04072	3.02278	-6.39371	Q86W92-2	Liprin-beta-1	PPFIBP1	SRGIMKLFGKLRRSQSTTFNPDDMSEPEFKR	362
S	788	3	___1	73.138	53.041	0.21096	2.76298	-4.68208	Q86W92-2	Liprin-beta-1	PPFIBP1	LRINNFEPNCLRRRPSDENTIAPSEVQKWTN	363
S	995	2	___2	81.317	65.375	0.59359	2.52742	3.992	Q86W92-2	Liprin-beta-1	PPFIBP1	LKEDDMFKDFAARSPSASITDEDSNV_____	364
S	997	2	___2	201.95	188.2	-0.73069	1.41781	-3.56608	Q86W92-2	Liprin-beta-1	PPFIBP1	EDDMFKDFAARSPSASITDEDSNV_______	365
S	1001	3	___2	170	146.52	-0.49893	2.3781	-1.97378	Q86W92	Liprin-beta-1	PPFIBP1	LKEDDMFKDFAARSPSASITDEDSNV_____	366
S	3	2	___1	51.346	22.197	-0.70604	1.55591	-1.45446	K7EKI8	Periplakin	PPL	_____________MNSLFRKRNKGKYSPTVQ	367
S	573	2	___1	102.4	36.345	-0.63847	1.96438	-1.30785	Q14738	Serine/threonine-protein phosphatase 2A 56 kDa regulatory subunit delta isoform	PPP2R5D	MLKDIKKEKVLLRRKSELPQDVYTIKALEAH	368
S	226	3	___1	67.989	53.376	0.3333	1.44088	-1.43068	Q9NY27	Serine/threonine-protein phosphatase 4 regulatory subunit 2	PPP4R2	NHSDSSTSESEVSSVSPLKNKHPDEDAVEAE	369
S	713	3	___2	57.543	42.263	1.8194	1.57494	3.09386	Q13029-5	PR domain zinc finger protein 2	PRDM2	IDLPVENPADGTRSPSPCKSLEAQPDPDLGP	370
S	56	2	___1	60.255	28.833	0.47321	1.50607	-1.19991	Q969G5	Protein kinase C delta-binding protein	PRKCDBP	ERQGGLARRQGGLAGSVRRIQSGLGALSRSH	371
S	245	2	___1	116.24	91.419	-0.90132	1.36587	-1.7757	F8WBA3	Serine/threonine-protein kinase D1	PRKD1	PLLSPVSPGFEQKSPSESFIGREKRSNSQSY	372
S	105	2	___1	221.63	160.4	0.69995	1.64537	5.02269	O75475	PC4 and SFRS1-interacting protein	PSIP1	VKFSSQQAATKQSNASSDVEVEEKETSVSKE	373
S	106	2	___1	198.81	143.09	0.69995	2.34547	-2.77423	O75475	PC4 and SFRS1-interacting protein	PSIP1	KFSSQQAATKQSNASSDVEVEEKETSVSKED	374
S	594	2	___2	126.56	111.88	-0.39283	1.49583	-1.86851	Q15678	Tyrosine-protein phosphatase non-receptor type 14	PTPN14	TPDLASHRHKYVSGSSPDLVTRKVQLSVKTF	375
Y	174	2	___1	163.32	133.06	0.66485	2.35336	1.28978	P53801	Pituitary tumor-transforming gene 1 protein-interacting protein	PTTG1IP	DEIRKKYGLFKEENPYARFENN_________	376
S	304	3	___1	149.3	129.76	0.024094	1.54958	-1.0455	Q96QR8	Transcriptional activator protein Pur-beta	PURB	KLYERRGGGSGGGEESEGEEVDED_______	377
S	2	2	___1	163.99	148.05	0.12178	2.17849	-2.5574	Q8WVF3	Ras-related protein Rab-28	RAB28	______________MSDSEEESQDRQLKIVV	378
S	4	2	___1	163.99	148.05	0.12178	1.35363	-1.73052	Q8WVF3	Ras-related protein Rab-28	RAB28	____________MSDSEEESQDRQLKIVVLG	379
S	537	2	___1	209.7	188.39	-0.017028	2.08808	-1.33156	Q15042	Rab3 GTPase-activating protein catalytic subunit	RAB3GAP1	CCIERKKARDEGKKTSASDVTNIYPGDAGKA	380
S	72	2	___1	67.726	47.422	-0.10663	2.05171	1.89009	P51149	Ras-related protein Rab-7a	RAB7A	VTMQIWDTAGQERFQSLGVAFYRGADCCVLV	381
S	407	3	___1	132.28	102.44	0.86095	1.46601	-3.02918	Q15276	Rab GTPase-binding effector protein 1	RABEP1	KSDNDMFKDGLRRAQSTDSLGTSGSLQSKAL	382
S	407	3	___2	132.28	102.44	0.86095	1.60718	-1.57687	Q15276	Rab GTPase-binding effector protein 1	RABEP1	KSDNDMFKDGLRRAQSTDSLGTSGSLQSKAL	383
S	410	3	___2	115.45	97.72	0.32247	1.60718	-1.57687	Q15276	Rab GTPase-binding effector protein 1	RABEP1	NDMFKDGLRRAQSTDSLGTSGSLQSKALGYN	384
S	328	2	___1	115.68	99.013	0.77458	1.40632	1.09653	Q99638	Cell cycle checkpoint control protein RAD9A	RAD9A	TIGNEGSRVLPSISLSPGPQPPKSPGPHSEE	385
S	1374	2	___1	181.14	150.25	-0.30363	1.76531	1.42304	Q7Z5J4-3	Retinoic acid-induced protein 1	RAI1	PSLSDKDRGLKGAGGSPVGVEEGLVNVGTGQ	386
S	463	2	___1	155.02	70.537	-0.38943	1.42212	3.35158	Q15311	RalA-binding protein 1	RALBP1	RQECETKIAQEIASLSKEDVSKEEMNENEEV	387
T	799	3	___1	72.583	46.936	0.48039	1.72163	3.40155	P49792	E3 SUMO-protein ligase RanBP2	RANBP2	RYSLSPSKSYKYSPKTPPRWAEDQNSLLKMI	388
S	807	3	___1	112.99	90.353	0.28355	1.44898	2.07266	P06400	Retinoblastoma-associated protein	RB1	FPSSPLRIPGGNIYISPLKSPYKISEGLPTP	389
S	1222	2	___1	61.962	40.653	-1.6538	1.45755	-2.65357	Q8TDY2	RB1-inducible coiled-coil protein 1	RB1CC1	AIIQNLEKDRQKLVSSQEQDREQLIQKLNCE	390
S	1020	2	___1	98.439	74.057	-1.2807	3.06045	-3.29622	Q9P2N5	RNA-binding protein 27	RBM27	KDRRLQISWHKPKVPSISTETEEEEVKEEET	391
S	117	2	___1	146.11	103.82	-0.059076	1.42786	-1.68404	Q14498	RNA-binding protein 39	RBM39	PKFNSAIRGKIGLPHSIKLSRRRSRSKSPFR	392
S	86	2	___1	102.73	65.587	-0.54329	1.42691	1.07723	E9PB51	RNA-binding protein 4	RBM4	KNKSKTSTKLHVGNISPTCTNKELRAKFEEY	393
T	506	3	___1	109.79	53.532	0.91585	1.30617	3.02675	P35251	Replication factor C subunit 1	RFC1	IAVETEMKKESKLERTPQKNVQGKRKISPSK	394
S	473	2	___1	67.115	43.762	0.27703	2.04284	-3.11116	F8W689	DNA-binding protein RFX5	RFX5	TASDAKRKRGRPRKKSGGSGERNSTPLKSAA	395
S	332	2	___1	161.63	141.87	-0.4275	2.18306	-4.72642	Q9BVS4-2	Serine/threonine-protein kinase RIO2	RIOK2	HPLGPDDKNIETKEGSEFSFSDGEVAEKAEV	396
S	337	2	___2	155.57	118.59	-0.276	2.1448	-1.79022	Q9BVS4	Serine/threonine-protein kinase RIO2	RIOK2	DDKNIETKEGSEFSFSDGEVAEKAEVYGSEN	397
S	955	2	___1	40.278	25.587	-0.14217	2.21327	-1.45376	Q6F5E8-2	Leucine-rich repeat-containing protein 16C	RLTPR	PGEDAEPQAGPSARGSPSPAAPGPPAGPLPR	398
S	479	2	___1	132.64	100.58	2.4711	1.61979	-1.06394	Q9H6T3-2	RNA polymerase II-associated protein 3	RPAP3	KIEEVSDTSSLQPQASLKQDVCQSYSEKMPI	399
S	38	2	___1	89.403	40.053	-0.086495	1.65124	3.28546	P30050	60S ribosomal protein L12	RPL12	GATSALAPKIGPLGLSPKKVGDDIAKATGDW	400
T	83	3	___1	93.269	54.446	0.30679	1.35511	-3.44109	P83731	60S ribosomal protein L24	RPL24	QKKRTRRAVKFQRAITGASLADIMAKRNQKP	401
S	68	2	___1	230.86	160.42	-0.51877	3.19144	-1.83853	P46776	60S ribosomal protein L27a	RPL27A	FGKVGMKHYHLKRNQSFCPTVNLDKLWTLVS	402
S	97	2	___1	57.532	53.175	-0.21166	1.41116	-3.02199	P61927	60S ribosomal protein L37	RPL37	TTPKPKRAAVAASSSS_______________	403
S	105	2	___1	79.837	72.27	-0.057085	4.55593	5.62466	P05387	60S acidic ribosomal protein P1	RPLP1	AAEEKKDEKKEESEESDDDMGFGLFD_____;AEEKKVEAKKEESEESDDDMGFGLFD_____	404
S	79	3	___1	60.979	51.096	-0.60743	1.69151	2.86798	P05387	60S acidic ribosomal protein P2	RPLP2	SVPAGGAVAVSAAPGSAAPAAGSAPAAAEEK	405
S	2	2	___1	164.46	141.29	0.44098	1.90998	-2.99492	Q9HB90	Ras-related GTP-binding protein C	RRAGC	______________MSLQYGAEETPLAGSYG	406
S	713	2	___1	194.48	163.59	-0.10677	1.41971	2.6867	Q14684-2	Ribosomal RNA processing protein 1 homolog B	RRP1B	DPEQKPLHGVLKTPTSSPASSPLVAKKPLTT	407
S	67	2	___1	93.096	52.993	0.07338	1.48447	1.39653	Q96EU6-2	Ribosomal RNA processing protein 36 homolog	RRP36	SQVGTKTYKQLVAGNSPKKQASRPPIQNACV	408
S	427	2	___1	219.41	141.76	-0.76683	1.48674	1.91046	O76021	Ribosomal L1 domain-containing protein 1	RSL1D1	ASETPKAAESETPGKSPEKKPKIKEEAVKEK	409
S	374	2	___1	63.76	51.841	-0.083111	2.27884	-1.56093	O94885	SAM and SH3 domain-containing protein 1	SASH1	SRGLIKPPKKMGTFFSYPEEEKAQKVSRSLT	410
S	1086	2	___1	189.31	132.83	-0.4799	2.02299	-1.52876	O94885	SAM and SH3 domain-containing protein 1	SASH1	QEHGVKLGPALTRKVSCARGVDLETLTENKL	411
S	474	2	___1	88.496	60.321	-0.11792	1.56871	-1.18037	B7ZKQ9	Scavenger receptor class B member 1	SCARB1	IQAYSESLMTSAPKGSVLQEAKL________	412
S	198	2	___1	227.88	149.26	0.55988	1.62072	-3.61931	O00767	Acyl-CoA desaturase	SCD	GWLLVRKHPAVKEKGSTLDLSDLEAEKLVMF	413
T	199	2	___1	164.22	140.87	-0.025789	2.17298	-2.50382	O00767	Acyl-CoA desaturase	SCD	WLLVRKHPAVKEKGSTLDLSDLEAEKLVMFQ	414
T	94	2	___3	52.79	17.566	-0.78993	1.67141	1.14792	Q96T21-2	Selenocysteine insertion sequence-binding protein 2	SECISBP2	KTYDQQKFDSERADGTISSEIKSARGSHHLS	415
S	14	2	___1	112.67	94.227	-3.0718	1.69924	-1.92026	Q15637-4	Splicing factor 1	SF1	__MATGANATPLDFPSKKRKRSRWNQDTMEQ	416
S	887	2	___1	123.26	62.858	0.29718	1.38311	-6.32822	Q13435	Splicing factor 3B subunit 2	SF3B2	KQKKRKAQPQDSRGGSKKYKEFKF_______	417
S	19	2	___1	215.81	180.05	-1.0472	1.90458	-2.98738	Q9P0V3	SH3 domain-binding protein 4	SH3BP4	QRIRAANSNGLPRCKSEGTLIDLSEGFSETS	418
S	150	2	___1	138.21	115.53	-4.3806	1.6223	-2.94936	Q5HYK7-2	SH3 domain-containing protein 19	SH3D19	VPTPAPRPLLLKKSVSSENPTYPSAPLKPVT	419
S	811	3	___1	143.23	120.25	-1.9009	2.46816	-1.37435	A1X283	SH3 and PX domain-containing protein 2B	SH3PXD2B	RALLVPPKAKPFLSNSLGGQDDTRGKGSLGP	420
S	860	2	___1	93.011	19.124	-0.41959	1.33552	1.01892	Q96ST3	Paired amphipathic helix protein Sin3a	SIN3A	DEATGAVKKHNGVGGSPPKSKLLFSNTAAQK	421
S	455	2	___1	84.507	44.156	-0.89819	2.55558	-3.19482	Q8WUM9	Sodium-dependent phosphate transporter 1	SLC20A1	QKGEEMEKLTWPNADSKKRIRMDSYTSYCNA	422
S	421	2	___1	184.11	122.51	-0.34018	2.0583	1.39948	Q9NWH9	SAFB-like transcription modulator	SLTM	KYGKVLSAKVVTNARSPGAKCYGIVTMSSST	423
S	116	2	___2	83.081	59.109	0.14936	2.10398	3.25986	A0A0A0MRP6	Probable global transcription activator SNF2L1	SMARCA1	QTELFAHFIQPSAQKSPTSPLNMKLGRPRIK	424
S	116	2	___1	131.62	65.265	-0.15903	3.32229	1.22016	O60264	SWI/SNF-related matrix-associated actin-dependent regulator of chromatin subfamily A member 5	SMARCA5	LFAHFIQPAAQKTPTSPLKMKPGRPRIKKDE	425
S	668	2	___1	114.31	91.589	1.6287	1.68916	-1.07662	Q8ND04	Protein SMG8	SMG8	FEPSTPDPAPAKNESSPAPPDSDADKLKEKE	426
S	426	2	___1	90.978	69.755	-3.6975	1.71191	-1.11375	Q7KZF4	Staphylococcal nuclease domain-containing protein 1	SND1	IGKKVNVTVDYIRPASPATETVPAFSERTCA	427
S	129	2	___1	69.03	45.602	3.332	1.78937	-1.10718	Q13425	Beta-2-syntrophin	SNTB2	RRVRVVKQEAGGLGISIKGGRENRMPILISK	428
S	268	2	___1	268.25	238.04	-1.0886	1.77251	-1.50824	Q8TEQ0	Sorting nexin-29	SNX29	CKKERKKKKKVTNIISFDDEEDEQNSGDVFK	429
S	330	2	___1	193.06	112.59	-0.18307	2.2183	-1.62961	Q8TEQ0	Sorting nexin-29	SNX29	SNGSQSSNSWKIDSLSLNGEFGYQKLDVKSI	430
S	344	3	___1	159.7	136.93	0.12234	1.52384	-1.46819	Q8TEQ0	Sorting nexin-29;Putative protein SNX29P2	SNX29	LSLNGEFGYQKLDVKSIDDEDVDENEDDVYG	431
S	417	2	___1	61.65	27.912	-0.19827	2.35508	-1.05298	O94875-12	Sorbin and SH3 domain-containing protein 2	SORBS2	MSSASMASDFRKRRKSEPAVGPPRGLGDQSA	432
S	71	2	___1	101.93	78.909	-0.39234	1.30273	1.04963	Q9BRW5	Transcription factor Sp2	SP2	TPRKLVPIKPAPLPLSPGKNSFGILSSKGNI	433
S	594	2	___1	184.02	130.45	0.58261	2.04693	-5.01722	O60271	C-Jun-amino-terminal kinase-interacting protein 4	SPAG9	NAPTSHVTPSVKKRSSTLSQLPGDKSKAFDF	434
S	131	2	___1	107.46	91.267	-0.58679	1.33974	-1.32753	Q5M775-2	Cytospin-B	SPECC1	SRERSVPRGPSNPRKSVSSPTSSNTPTPTKH	435
S	304	2	___1	150.1	116.34	-0.0036638	1.75428	-1.21962	Q9NZD8	Maspardin	SPG21	VSAEELEVQKGSLGISQEEQ___________	436
S	2358	2	___1	116.12	76.196	0.2151	2.64099	-2.76845	Q01082	Spectrin beta chain, non-erythrocytic 1	SPTBN1	GKREKDKEKDKEKRFSLFGKKK_________	437
S	272	3	___1	137.8	113.77	-0.3806	1.99251	1.86899	Q13501	Sequestosome-1	SQSTM1	IDVEHGGKRSRLTPVSPESSSTEEKSSSQPS	438
S	2889	2	___1	62.287	25.096	-1.7699	1.7534	1.84186	A0A0A0MS59	Helicase SRCAP	SRCAP	TEKLPRKRAGAPVGGSPGLAKRGRLQPPSPL	439
S	6	2	___1	51.346	18.875	-3.9183	1.77713	-1.05229	Q96SB4-4	SRSF protein kinase 1	SRPK1	__________MGIFVSFLRSETQHRGSAPHS	440
S	747	2	___1	131.83	103.62	0.30072	1.6063	1.30138	A9Z1X7	Serine/arginine repetitive matrix protein 1	SRRM1	RVSRTPEPKKIKKAASPSPQSVRRVSSSRSV	441
S	1972	2	___3	132.62	92.175	0.076873	1.78388	-4.08934	Q9UQ35	Serine/arginine repetitive matrix protein 2	SRRM2	RSRSRTPPVTRRRSRSRTSPITRRRSRSRTS	442
T	1974	2	___3	67.08	46.525	0.076873	2.15213	-4.50753	Q9UQ35	Serine/arginine repetitive matrix protein 2	SRRM2	RSRTPPVTRRRSRSRTSPITRRRSRSRTSPV	443
S	234	2	___1	112.71	19.062	0.48173	1.43814	2.95777	O75494-2	Serine/arginine-rich splicing factor 10	SRSF10	GSRYEKESRKKEPPRSKSQSRSQSRSRSKSR	444
S	189	2	___2	82.705	43.631	-0.12069	2.01844	3.37931	Q01130	Serine/arginine-rich splicing factor 2	SRSF2	SSVSRSRSRSRSRSRSRSPPPVSKRESKSRS	445
S	191	2	___2	82.705	43.631	-0.12069	2.08612	3.24979	Q01130	Serine/arginine-rich splicing factor 2	SRSF2	VSRSRSRSRSRSRSRSPPPVSKRESKSRSRS	446
S	17	2	___1	202.03	163.84	-0.35984	1.92796	-1.15329	Q658P3	Metalloreductase STEAP3	STEAP3	PEEMDKPLISLHLVDSDSSLAKVPDEAPKVG	447
S	759	2	___1	147.35	114.73	0.70151	1.47631	-1.21339	Q5T5C0	Syntaxin-binding protein 5	STXBP5	SKMVANDIAKMSRKLSLPTDLKPDLDVKDNS	448
T	619	2	___1	158.76	103.23	-0.076999	1.42125	1.37686	Q7KZ85	Transcription elongation factor SPT6	SUPT6H	QVLRQTFQERAKLNITPTKKGRKDVDEAHYA	449
S	1052	3	___1	98.747	74.199	0.30116	2.57769	-1.59417	O95425	Supervillin	SVIL	FEEKVEVENVMKRKFSLRAAEFGEPTSEQTG	450
S	894	2	___1	163.33	156.13	-0.31033	1.6671	-1.01454	Q8N3V7-2	Synaptopodin	SYNPO	ICPRGWNGSLRLKRGSLPAEASCTT______	451
S	812	2	___1	80.534	52.207	-0.36254	1.42873	-2.43462	Q9UMZ2	Synergin gamma	SYNRG	AVAFRHTKEDSASVKSLDLPSIGGSSVGKED	452
S	243	2	___1	94.409	56.106	0.024567	1.4128	-1.22472	Q4VX76	Synaptotagmin-like protein 3	SYTL3	RSQSDTAVNVTTRKVSAPDILKPLNQEDPKC	453
S	613	2	___1	107.32	89.756	0.26132	1.41381	1.0551	Q86TM6	E3 ubiquitin-protein ligase synoviolin	SYVN1	PDAAELRRRRLQKLESPVAH___________	454
S	147	3	___1	99.531	58.942	-0.43628	1.86447	-2.37358	O75410	Transforming acidic coiled-coil-containing protein 1	TACC1	VKNFREEPEHDFSKISIVRPFSIETKDSTDI	455
S	183	3	___1	75.669	48.02	-0.068814	1.61504	1.0997	Q5VWG9	Transcription initiation factor TFIID subunit 3	TAF3	EIINDENFLGKRPLDSPEAEELPAMKRPRLL	456
S	710	2	___2	70.197	55.406	-0.62126	1.36244	1.3935	J3KR72	Transcription initiation factor TFIID subunit 6	TAF6	LSGSALCGGKQEAGDSPPPAPGTPKANGSQP	457
T	717	2	___2	70.197	55.406	-0.62126	1.36244	1.3935	J3KR72	Transcription initiation factor TFIID subunit 6	TAF6	GGKQEAGDSPPPAPGTPKANGSQPNSGSPQP	458
S	163	3	___1	279.91	198.95	-0.29162	1.81552	-1.9879	P37802	Transgelin-2	TAGLN2	PNWFPKKSKENPRNFSDNQLQEGKNVIGLQM	459
S	506	2	___1	188.27	146.58	-0.32339	1.41695	-1.21217	Q3MII6	TBC1 domain family member 25	TBC1D25	ASQGPGGGGRLLRQASLDGLQQLRDNMGSRR	460
S	957	2	___1	110.38	94.179	0.15038	1.66757	-1.11544	Q9UPU7	TBC1 domain family member 2B	TBC1D2B	FLRERDTSPDKGELVSDEEEDT_________	461
S	1238	3	___2	78.234	62.996	0.5807	2.0058	-1.2333	Q66K14	TBC1 domain family member 9B	TBC1D9B	IGLKIKDQKKVERQFSTASDHEQPGVSG___	462
S	583	2	___1	118.5	52.953	0.057796	1.39084	1.83064	Q13428-6	Treacle protein	TCOF1	QEKSLGNILQAKPTSSPAKGPPQKAGPVAVQ	463
T	1270	2	___1	137.01	93.564	0.46015	1.56709	1.47759	E7ETY2	Treacle protein	TCOF1	MLSPKTGGKEAASGTTPQKSRKPKKGAGNPQ	464
S	365	2	___1	177.04	158.21	0.068491	1.45283	1.03685	Q15554	Telomeric repeat-binding factor 2	TERF2	LDQKDLVLPTQALPASPALKNKRPRKDENES	465
S	23	2	___1	154.28	115.26	1.3786	1.35557	2.18559	F5H452	Transcription factor Dp-1	TFDP1	IEANGELKVFIDQNLSPGKGVVSLVAVHPST	466
T	21	2	___2	78.149	25.894	-1.9777	2.27023	1.07259	A8K0C1	Threonine synthase-like 2	THNSL2	LLPKGHCTKIQELQMTTVLKQNVHVFGVEGN	467
T	22	2	___2	78.149	25.894	-1.9777	2.27023	1.07259	A8K0C1	Threonine synthase-like 2	THNSL2	LPKGHCTKIQELQMTTVLKQNVHVFGVEGNS	468
S	86	2	___1	171.98	145.2	-0.52996	1.53135	-1.53338	Q9NXG2	THUMP domain-containing protein 1	THUMPD1	DMYGPEKFTDKDQQPSGSEGEDDDAEAALKK	469
S	214	2	___1	52.522	33.447	0.059087	1.50198	-1.00944	Q7Z7N9	Transmembrane protein 179B	TMEM179B	RGDPEWSSETDALVGSRLSHS__________	470
S	333	2	___1	141.34	106.65	0.30175	2.26347	1.39301	Q9H7F4	Transmembrane protein 185A	TMEM185A	IAPIFGKKARVVITQSPGKYVPPPPKLNIDM	471
S	2	2	___1	83.081	68.306	-0.11066	1.58416	-1.5778	B4DJY2	Transmembrane protein 233	TMEM233	______________MSQYAPSPDFKRALDSS	472
S	72	2	___1	375.89	330.07	-0.5368	1.93423	-1.16752	P24821	Tenascin	TNC	KLPVGSQCSVDLESASGEKDLAPPSEPSESF	473
S	99	2	___1	110.26	82.778	-1.5985	1.33944	1.47046	Q15025-4	TNFAIP3-interacting protein 1	TNIP1	DPLAELTGKDSNVTASPTAPACPSDKPAPVQ	474
S	284	2	___1	83.087	60.17	1.3995	1.74255	1.80321	Q15025-4	TNFAIP3-interacting protein 1	TNIP1	MEGTGKKAVAGQQQASVTAGKVPEVVALGAA	475
S	55	2	___1	96.034	96.034	-0.30714	1.56513	-1.53805	Q15388	Mitochondrial import receptor subunit TOM20 homolog	TOMM20	ERRKKQKLAKERAGLSKLPDLKDAEAVQKFF	476
S	135	2	___1	193.06	176.88	-0.68994	1.77902	-1.49269	Q15388	Mitochondrial import receptor subunit TOM20 homolog	TOMM20	QMLLTKLPTISQRIVSAQSLAEDDVE_____	477
S	186	2	___1	78.814	39.548	-1.1296	1.63793	1.2094	Q15785	Mitochondrial import receptor subunit TOM34	TOMM34	KSKSKETTATKNRVPSAGDVEKARVLKEEGN	478
S	480	2	___1	184.22	126.9	-0.44663	1.86133	-2.46365	Q13625	Apoptosis-stimulating of p53 protein 2	TP53BP2	QSNAPPSFGTLRKNQSSEDILRDAQVANKNV	479
T	6	2	___1	62.466	16.786	1.4651	2.81014	2.74493	P06753-5	Tropomyosin alpha-3 chain	TPM3	__________MAGITTIEAVKRKIQVLQQQA	480
T	1677	2	___1	71.555	39.2	-0.10813	2.07992	1.59925	P12270	Nucleoprotein TPR	TPR	SDPPTANIKPTPVVSTPSKVTAAAMAGNKST	481
S	278	2	___1	116.12	38.76	-0.68784	1.31136	-1.52427	O60704	Protein-tyrosine sulfotransferase 2	TPST2	AVLHHEDLIGKPGGVSLSKIERSTDQVIKPV	482
S	273	2	___1	219.68	185.38	-2.0386	3.19127	-3.58475	Q9Y2L5	Trafficking protein particle complex subunit 8	TRAPPC8	ESYEDGPCTITSNKNSDNNLLSLDGLDNEVK	483
S	428	3	___2	197.75	158.09	-0.70525	2.29638	-1.02395	Q9C040	Tripartite motif-containing protein 2	TRIM2	RGSPFKLKVIRSADVSPTTEGVKRRVKSPGS	484
S	990	2	___1	80.469	43.487	1.6658	1.95478	4.09185	Q14669-3	E3 ubiquitin-protein ligase TRIP12	TRIP12	MHQVKHLAESESLLTSPPKACTNGSGSMGST	485
S	1041	2	___1	79.489	54.322	-0.90412	1.81117	-1.21836	Q9UHF7	Zinc finger transcription factor Trps1	TRPS1	LDIHKRMQPLHIQIKSPQESTGDPGNSSSVS	486
S	98	2	___1	325.33	301.73	-0.55507	1.98996	-2.56843	F5H1K3	tRNA 2'-phosphotransferase 1	TRPT1	KPLSLAGDEETECQSSPKHSSRERRRIQQ__	487
S	1743	2	___1	166.86	139.77	-0.14318	1.36064	3.7594	H3BMQ0	Tuberin	TSC2	PTPGYEVGQRKRLISSVEDFTEFV_______	488
S	368	2	___1	162.81	148	0.86379	2.04216	1.91797	Q9UNY4-2	Transcription termination factor 2	TTF2	DEEEDDVVFVSSKPGSPLLFDSTLDLETKEN	489
S	20	2	___1	80.014	55.812	-0.26722	1.50801	-2.26161	Q15386	Ubiquitin-protein ligase E3C	UBE3C	EGDFKTRPKVSLGGASRKEEKASLLHRTQEE	490
S	299	4	___1	185.06	155.04	-0.73287	1.57487	-1.23254	Q92890	Ubiquitin fusion degradation protein 1 homolog	UFD1L	DEAGGRFVAFSGEGQSLRKKGRKP_______	491
S	29	2	___1	136.24	95.529	1.0062	1.50747	-2.1472	Q96RL1	BRCA1-A complex subunit RAP80	UIMC1	SRNLEKKDVETTSSVSVKRKRRLEDAFIVIS	492
S	623	3	___1	123.32	108.56	-0.65011	2.18816	-1.23213	O75385	Serine/threonine-protein kinase ULK1	ULK1	LPDFLQRNPLPPILGSPTKAVPSFDFPKTPS	493
S	468	2	___1	161.99	137.72	0.36908	2.35274	-2.13278	Q8IZJ1-2	Netrin receptor UNC5B	UNC5B	DKIPMTNSPLLDPLPSLKVKVYSSSTTGSGP	494
S	475	2	___1	139.89	78.45	-1.1465	1.64518	1.16313	O94782	Ubiquitin carboxyl-terminal hydrolase 1	USP1	VQEDELSKVEESSEISPEPKTEMKTLRWAIS	495
S	718	2	___1	102.62	52.906	-0.9463	1.35724	1.71976	Q14694	Ubiquitin carboxyl-terminal hydrolase 10	USP10	NIEYPVDLEISKELLSPGVKNKNFKCHRTYR	496
S	229	2	___1	166.62	132.53	1.7499	2.11183	1.54111	Q9Y4E8	Ubiquitin carboxyl-terminal hydrolase 15	USP15	KNEDGTWPRGPSTPKSPGASNFSTLPKISPS	497
S	417	2	___1	103.7	14.752	-0.54422	1.94637	-2.49142	Q5W0Q7-2	SUMO-specific isopeptidase USPL1	USPL1	TADSQTTTSKSLQNQSLKENQKKPFVGSWVK	498
S	156	2	___2	128.35	113.42	-0.82814	1.40407	-1.18126	O95292	Vesicle-associated membrane protein-associated protein B/C	VAPB	ISTTASKTETPIVSKSLSSSLDDTEVKKVME	499
S	160	2	___2	134.56	91.819	-0.84841	1.40407	-1.18126	O95292	Vesicle-associated membrane protein-associated protein B/C	VAPB	ASKTETPIVSKSLSSSLDDTEVKKVMEECKR	500
S	13	2	___1	115.91	61.571	0.0094371	1.56857	-1.32474	P55072	Transitional endoplasmic reticulum ATPase	VCP	___MASGADSKGDDLSTAILKQKNRPNRLIV	501
S	57	2	___1	102.52	23.05	-0.24505	1.90845	1.11052	P21796	Voltage-dependent anion-selective channel protein 1	VDAC1	TSSGSANTETTKVTGSLETKYRWTEYGLTFT	502
S	104	2	___1	338.47	316.15	0.077482	1.97469	1.78113	P45880-2	Voltage-dependent anion-selective channel protein 2	VDAC2	DQICQGLKLTFDTTFSPNTGKKSGKIKSSYK	503
S	420	2	___1	195.1	154.59	-2.6842	2.79159	4.98603	P08670	Vimentin	VIM	EGEESRISLPLPNFSSLNLRETNLDSLPLVD	504
S	339	2	___1	91.265	34.831	0.73437	1.79955	1.20545	P08670	Vimentin;Glial fibrillary acidic protein	VIM	QSLTCEVDALKGTNESLERQMREMEENFAVE	505
S	978	2	___1	95.264	72.147	-1.2523	1.76124	-1.18374	Q9Y4B6-2	Protein VPRBP	VPRBP	PSPCNGRKIRVLRQKSDHGAYSQSPAIKKQL	506
S	2	2	___1	143.15	127.65	1.347	1.6176	-1.17653	O75436	Vacuolar protein sorting-associated protein 26A	VPS26A	______________MSFLGGFFGPICEIDIV	507
S	226	3	___1	97.45	58.444	0.13323	1.71818	1.54443	Q7Z5K2	Wings apart-like protein homolog	WAPAL	WNSQFGKRPESPSEISPIKGSVRTGLFEWDN	508
S	351	2	___1	57.284	40.259	2.7217	1.73407	1.55722	P23381	Tryptophan--tRNA ligase	WARS	HSTFFPALQGAQTKMSASDPNSSIFLTDTAK	509
S	467	2	___1	126.95	91.942	-1.4514	1.90303	3.82448	P23381	Tryptophan--tRNA ligase	WARS	VTDEIVKEFMTPRKLSFDFQ___________	510
S	403	2	___1	202.01	179.11	-0.083619	1.35236	-1.28714	Q5JSH3	WD repeat-containing protein 44	WDR44	IMRRTKEYVSNDAAQSDDEEKLQSQPTDTDG	511
S	2	2	___1	175.86	156.02	1.1032	2.07408	4.46288	P67809	Nuclease-sensitive element-binding protein 1	YBX1	______________MSSEAETQQPPAAPPAA	512
S	21	3	___1	75.261	60.638	-0.44101	2.5072	-2.2794	P67809	Nuclease-sensitive element-binding protein 1	YBX1	ETQQPPAAPPAAPALSAADTKPGTTGSGAGS	513
S	36	2	___1	337.94	300.85	-0.081734	1.44411	-4.91807	P67809	Nuclease-sensitive element-binding protein 1	YBX1	SAADTKPGTTGSGAGSGGPGGLTSAAPAGGD	514
S	324	2	___1	339.47	293.06	-0.74254	1.51607	-4.16904	P16989	Y-box-binding protein 3	YBX3	EDKENQQATSGPNQPSVRRGYRRPYNYRRRP	515
S	447	2	___1	99.481	61.078	0.52897	1.63963	2.99602	Q9ULM3	YEATS domain-containing protein 2	YEATS2	SSCKIVPQSQVPNPESPGKSFQPITMSCKIV	516
S	381	2	___1	41.378	27.472	-0.84556	1.61814	-1.80831	P86452	Zinc finger BED domain-containing protein 6	ZBED6	SDSDEPMLEVENRSESPIPVAEQGTLMRAQE	517
S	522	3	___1	59.245	31.916	0.28714	1.47386	2.34428	Q86VM9	Zinc finger CCCH domain-containing protein 18	ZC3H18	PQVKRADEWKDPWRRSKSPKKKLGVSVSPSR	518
S	866	2	___1	142.1	80.537	-0.1237	1.32178	1.43745	E7ERS3	Zinc finger CCCH domain-containing protein 18	ZC3H18	KGSRKRYEPSDKDRQSPPPAKRPNTSPDRGS	519
S	24	2	___1	71.279	33.729	0.49894	1.98821	1.38765	C9J0I9	Nuclear-interacting partner of ALK	ZC3HC1	AFAVGVEKNWGAVVRSPEGTPQKIRQLIDEG	520
S	2495	2	___1	66.246	44.488	-1.5579	1.63833	1.21883	Q15911-2	Zinc finger homeobox protein 3	ZFHX3	QQPKASQTPVPPGAPSPDKDPAKESPKPEEQ	521
S	69	2	___1	110.51	88.982	2.0393	1.36898	-3.2568	Q96JP5	E3 ubiquitin-protein ligase ZFP91	ZFP91	RDRGRAAAAAAAAAVSRRRKAEYPRRRRSSP	522
S	1054	4	___1	138.66	103.97	0.10992	2.02266	-2.33809	Q96KR1	Zinc finger RNA-binding protein	ZFR	SQRFNIHNNRKRRRDSDGVDGFEAEGKKDKK	523

## Sheet: Table 2S Proteome
		Table 2S. Results of a proteomic experiment with proteins differentially expressed by HeberFERON. For each protein the table indicate in this order: Peptides (in the identification), Unique peptides, Sequence coverage [%], Mol. weight [kDa], Q-value,, Score, -Log Student's T-test p-value LFQ intensity HF_LFQ intensity CC (log10), Student's T-test q-value LFQ intensity HF_LFQ intensity CC, Student…
Peptides	Unique peptides	Sequence coverage [%]	Mol. weight [kDa]	Q-value	Score	-Log Student's T-test p-value LFQ intensity HF_LFQ intensity CC	Student's T-test q-value LFQ intensity HF_LFQ intensity CC	Student's T-test Difference LFQ intensity HF_LFQ intensity CC	Protein IDs	Protein names	Gene names	#
23	19	43.3	93.577	0	256.21	3.90233	0.003875	-1.0135	Q2M2I8	AP2-associated protein kinase 1	AAK1	1
4	2	13.3	52.789	0	7.8114	2.11123	0.06832	-0.86043	Q9NYB9	Abl interactor 2	ABI2	2
53	45	27.6	265.55	0	244.9	2.18725	0.0626275	-0.912891	Q13085	Acetyl-CoA carboxylase 1;Biotin carboxylase	ACACA	3
11	3	5.1	268.16	0.0067239	1.327	2.13627	0.0667774	-0.715539	O00763	Acetyl-CoA carboxylase 2;Biotin carboxylase	ACACB	4
31	31	43.5	98.398	0	212.91	3.50052	0.0192381	-1.5303	P21399	Cytoplasmic aconitate hydratase	ACO1	5
8	8	22.8	44.566	0	13.403	2.15095	0.0645244	1.27248	P15309	Prostatic acid phosphatase;PAPf39	ACPP	6
4	3	5.6	73.277	0.0013997	2.1723	2.65497	0.0398409	2.36268	Q9ULC5	Long-chain-fatty-acid--CoA ligase 5	ACSL5	7
16	16	25	78.579	0	49.513	2.43729	0.0492973	-0.800587	Q9NR19	Acetyl-coenzyme A synthetase, cytoplasmic	ACSS2	8
18	7	27.7	97.213	0	30.353	2.96649	0.0342857	-0.648829	Q9UL18	Protein argonaute-1;Protein argonaute	AGO1	9
4	1	32.2	16.669	0.0082405	1.7096	2.14531	0.206905	1.39714	Q6RW13	Type-1 angiotensin II receptor-associated protein	AGTRAP	10
9	9	6.6	183.63	0	9.2982	2.51801	0.0441961	-0.595752	Q96Q42	Alsin	ALS2	11
36	18	12.4	430.25	0	253.56	2.53989	0.043196	-0.71352	Q01484	Ankyrin-2	ANK2	12
5	1	31.7	23.398	0	8.0016	3.31916	0.020069	-0.976648	P59780	AP-3 complex subunit sigma-2	AP3S2	13
9	4	26.8	45.02	0	11.69	2.56463	0.0418429	1.05739	Q8IUX4	DNA dC->dU-editing enzyme APOBEC-3F	APOBEC3F	14
9	7	24.2	46.407	0	23.559	3.38864	0.0221277	1.96889	Q9HC16	DNA dC->dU-editing enzyme APOBEC-3G	APOBEC3G	15
14	14	27.2	48.915	0	76.378	3.45722	0.0208182	2.15584	Q9BQE5	Apolipoprotein L2	APOL2	16
5	5	17.5	36.545	0	5.8078	1.61649	0.13314	2.89502	O95236	Apolipoprotein L3	APOL3	17
17	17	42.5	69.745	0	93.288	2.4186	0.0479142	-1.11081	Q8NEU8	DCC-interacting protein 13-beta	APPL2	18
3	2	17.3	20.374	0.00094622	2.3679	1.52835	0.154711	-2.39768	Q96KC2	ADP-ribosylation factor-like protein 5B	ARL5B	19
5	5	21.5	37.014	0	7.2483	2.25407	0.0617404	-0.727973	Q9Y576	Ankyrin repeat and SOCS box protein 1	ASB1	20
13	13	30.6	48.732	0	30.864	3.3331	0.0182456	-0.638948	P04424	Argininosuccinate lyase	ASL	21
14	14	12.2	158.55	0	93.644	1.64109	0.127263	1.54177	Q6PL18	ATPase family AAA domain-containing protein 2	ATAD2	22
15	13	22	96.412	0	26.192	3.15385	0.0799167	0.757495	Q93050	V-type proton ATPase 116 kDa subunit a isoform 1;V-type proton ATPase subunit a	ATP6V0A1	23
3	2	2.1	154.36	0	4.1046	2.32796	0.0546565	-2.0679	Q04656	Copper-transporting ATPase 1	ATP7A	24
5	2	50	13.972	0	216.53	2.23362	0.062069	2.20914	P61769	Beta-2-microglobulin;Beta-2-microglobulin;Beta-2-microglobulin form pI 5.3	B2M	25
3	3	7.5	45.118	0	5.2122	2.10778	0.0683966	1.25168	O43286	Beta-1,4-galactosyltransferase 5	B4GALT5	26
4	2	5.1	99.68	0	26.741	2.94663	0.0333913	-0.974023	Q9H6U6	Breast carcinoma-amplified sequence 3	BCAS3	27
12	9	40.3	42.837	0	117.11	2.40073	0.0484726	-1.14588	P54687	Branched-chain-amino-acid aminotransferase, cytosolic	BCAT1	28
7	5	6.4	142.82	0	5.2431	2.1238	0.0680933	-0.735777	P11274	Breakpoint cluster region protein	BCR	29
13	13	40.2	53.02	0	323.31	3.10244	0.0301429	-0.516125	O00499	Myc box-dependent-interacting protein 1	BIN1	30
7	7	31.7	19.769	0	220.7	1.90069	0.254128	5.73511	Q10589	Bone marrow stromal antigen 2	BST2	31
4	1	10	52.018	0.0082106	1.245	2.44862	0.0484018	1.41783	O00481	Butyrophilin subfamily 3 member A1	BTN3A1	32
7	2	30.2	36.427	0.00018423	4.455	2.25102	0.195247	2.38296	P78410	Butyrophilin subfamily 3 member A2	BTN3A2	33
13	8	26.4	65.001	0	32.203	3.3071	0.0212881	1.85531	O00478	Butyrophilin subfamily 3 member A3	BTN3A3	34
5	5	29.4	20.774	0.00020794	6.9547	2.78972	0.121803	0.727499	Q9BQA9	Uncharacterized protein C17orf62	C17orf62	35
7	7	11.3	81.889	0	33.645	1.56177	0.143288	1.97406	P00736	Complement C1r subcomponent;Complement C1r subcomponent heavy chain;Complement C1r subcomponent light chain	C1R	36
12	12	41	49.697	0	96.701	1.88516	0.0875983	1.14069	Q16790	Carbonic anhydrase 9	CA9	37
76	74	42.1	242.98	0	323.31	2.77287	0.0399735	-0.622131	P27708	CAD protein;Glutamine-dependent carbamoyl-phosphate synthase;Aspartate carbamoyltransferase;Dihydroorotase	CAD	38
25	3	54.1	61.212	0	254.43	2.6682	0.0400465	-0.494446	Q05682-3	Caldesmon	CALD1	39
32	27	53.1	81.889	0	266.22	3.7734	0.00729412	-0.494946	P07384	Calpain-1 catalytic subunit	CAPN1	40
9	9	34.9	40.943	0	23.552	1.76641	0.107918	1.89431	P29466	Caspase;Caspase-1;Caspase-1 subunit p20;Caspase-1 subunit p10	CASP1	41
3	2	12.5	34.276	0.00017056	3.4955	2.03317	0.0717841	1.56216	P55210	Caspase-7;Caspase-7 subunit p20;Caspase-7 subunit p11	CASP7	42
7	3	31.4	38.769	0	16.396	2.47686	0.0461887	-0.922526	Q9BRT8	COBW domain-containing protein 1;COBW domain-containing protein 2;COBW domain-containing protein 5;COBW domain-containing protein 3;COBW domain-containing protein 6;Putative COBW domain-containing protein 7	CBWD1	43
6	5	32.2	20.811	0	130.58	1.97192	0.0785012	1.07446	Q13185	Chromobox protein homolog 3	CBX3	44
7	7	34.3	26.818	0	58.126	3.01886	0.0304854	1.10697	P27701	CD82 antigen	CD82	45
8	8	14.7	81.742	0	25.373	1.7674	0.10812	1.574	P48960	CD97 antigen;CD97 antigen subunit alpha;CD97 antigen subunit beta	CD97	46
33	30	26.4	193.63	0	108.44	2.36765	0.0521951	-1.0463	Q5VT25	Non-specific serine/threonine protein kinase;Serine/threonine-protein kinase MRCK alpha	CDC42BPA	47
7	7	14.8	76.968	0	10.953	2.20583	0.0632533	0.781514	P55290	Cadherin-13	CDH13	48
8	8	23.7	44.876	0	16.417	2.25143	0.0618462	0.669992	Q96G23	Ceramide synthase 2	CERS2	49
5	1	23.9	25.098	0.00063857	2.5263	3.26416	0.023	-0.801682	Q9BY43	Charged multivesicular body protein 4a	CHMP4A	50
28	21	23.5	165.63	0	99.895	3.21989	0.03275	-0.571731	O75122	CLIP-associating protein 2	CLASP2	51
13	13	19.5	88.678	0	64.145	2.56794	0.132037	1.12237	P51798	H(+)/Cl(-) exchange transporter 7	CLCN7	52
5	5	30	28.356	0	4.0565	2.67617	0.0407574	1.10416	O15247	Chloride intracellular channel protein 2	CLIC2	53
6	6	16.9	41.28	0	7.169	2.11353	0.0683563	1.30728	Q9H6B4	CXADR-like membrane protein	CLMP	54
16	16	51.4	49.447	0	64.79	2.39789	0.0490588	4.82675	Q5EBM0	UMP-CMP kinase 2, mitochondrial	CMPK2	55
19	19	24.2	95.32	0	22.942	2.2108	0.0634747	0.923065	Q8N1G2	Cap-specific mRNA (nucleoside-2-O-)-methyltransferase 1	CMTR1	56
6	1	46.2	18.871	0.0015456	2.1051	2.359	0.0538313	0.887903	P62633-4	Cellular nucleic acid-binding protein	CNBP	57
13	13	75.6	24.449	0	218.32	2.37018	0.0524082	0.620246	P21964	Catechol O-methyltransferase	COMT	58
3	3	12.7	27.747	0	6.9562	2.15713	0.063517	0.666155	Q86VU5	Catechol O-methyltransferase domain-containing protein 1	COMTD1	59
4	4	18.2	24.074	0	4.366	2.69783	0.0417455	1.0039	O75629	Protein CREG1	CREG1	60
8	8	18.2	60.179	0	35.94	2.23909	0.197274	1.97112	P09603	Macrophage colony-stimulating factor 1;Processed macrophage colony-stimulating factor 1	CSF1	61
43	43	27	250.53	0	170.75	2.13075	0.203805	1.62718	Q6UVK1	Chondroitin sulfate proteoglycan 4	CSPG4	62
14	14	46.9	48.357	0	69.308	1.99064	0.0771372	0.906711	Q05048	Cleavage stimulation factor subunit 1	CSTF1	63
7	7	35.9	31.626	0	41.952	1.814	0.098585	2.41425	P25774	Cathepsin S	CTSS	64
2	2	9.5	23.973	0	29.524	3.55552	0.0785455	0.875835	O14569	Cytochrome b561 domain-containing protein 2	CYB561D2	65
9	3	17.7	59.362	0	8.8988	1.96253	0.0781295	-0.98565	Q5D0E6	DALR anticodon-binding domain-containing protein 3	DALRD3	66
10	10	45.9	35.61	0	133.71	2.6559	0.0400686	0.809229	Q96HY6	DDRGK domain-containing protein 1	DDRGK1	67
53	53	59	106.6	0	323.31	4.59344	0.0464	4.34289	O95786	Probable ATP-dependent RNA helicase DDX58	DDX58	68
49	46	34.8	197.85	0	237.06	2.45932	0.0454128	3.91231	Q8IY21	Probable ATP-dependent RNA helicase DDX60	DDX60	69
39	36	27.2	197.67	0	144.3	3.36072	0.0196226	2.55544	Q5H9U9	Probable ATP-dependent RNA helicase DDX60-like	DDX60L	70
3	3	11.1	29.484	0.001538	2.068	2.57708	0.042	-4.01125	Q4VXZ8	Peroxisomal 2,4-dienoyl-CoA reductase	DECR2	71
11	11	20.1	76.612	0	21.727	3.47835	0.0213023	3.22037	Q96C10	Probable ATP-dependent RNA helicase DHX58	DHX58	72
9	9	12.4	99.278	0	10.48	1.96981	0.0784638	-0.843264	Q8IYB7	DIS3-like exonuclease 2	DIS3L2	73
4	4	6.1	78.474	0	26.028	2.66173	0.124747	0.937124	Q8NFT8	Delta and Notch-like epidermal growth factor-related receptor	DNER	74
31	31	19.5	215.31	0	51.223	2.6548	0.0396158	-0.5233	Q9H7D0	Dedicator of cytokinesis protein 5	DOCK5	75
23	23	30.2	88.278	0	68.736	3.11989	0.085551	1.08993	P27487	Dipeptidyl peptidase 4;Dipeptidyl peptidase 4 membrane form;Dipeptidyl peptidase 4 soluble form	DPP4	76
22	22	32.8	98.262	0	323.31	2.80186	0.0416276	-0.466379	Q86TI2	Dipeptidyl peptidase 9	DPP9	77
25	25	49.1	83.553	0	204.72	3.25697	0.0712821	2.43632	Q8TDB6	E3 ubiquitin-protein ligase DTX3L	DTX3L	78
6	5	20.1	39.917	0	6.7838	2.76419	0.0402614	-0.592894	O14641	Segment polarity protein dishevelled homolog DVL-2	DVL2	79
26	23	54.1	61.161	0	90.942	3.36425	0.02	-0.830116	Q9NZN4	EH domain-containing protein 2	EHD2	80
18	18	35.8	62.094	0	72.77	3.07188	0.0291868	1.71676	P19525	Interferon-induced, double-stranded RNA-activated protein kinase	EIF2AK2	81
5	5	10	66.129	0	4.7248	2.43443	0.0484248	1.65689	O14682	Ectoderm-neural cortex protein 1	ENC1	82
14	13	24.1	87.644	0	14.887	2.04754	0.0705833	-0.843256	Q9H4G0	Band 4.1-like protein 1	EPB41L1	83
31	31	37.6	110.46	0	264.11	1.85492	0.0894327	0.969793	Q6P179	Endoplasmic reticulum aminopeptidase 2	ERAP2	84
7	1	78.4	10.103	0.00063918	2.5396	3.19132	0.0288312	-0.852617	F8VZB1	Extended synaptotagmin-1	ESYT1	85
2	2	6	48.166	0	5.7835	2.32712	0.0544487	2.72238	Q9Y5Q0	Fatty acid desaturase 3	FADS3	86
7	7	23.9	46.919	0	16.263	2.47523	0.0459718	-0.547206	Q9BYI3	Hyccin	FAM126A	87
4	4	12.5	46.432	0	16.791	3.15055	0.0281013	-0.735369	O75063	Glycosaminoglycan xylosylkinase	FAM20B	88
4	4	3.5	122.09	0	6.1904	2.09019	0.0689477	-0.728547	Q9Y4F1	FERM, RhoGEF and pleckstrin domain-containing protein 1	FARP1	89
4	4	19.4	30.491	0	8.4027	2.98095	0.0319633	0.983497	Q9NXK8	F-box/LRR-repeat protein 12	FBXL12	90
6	6	17.4	49.153	0	8.9419	2.78714	0.0405101	-1.34338	Q9UK99	F-box only protein 3	FBXO3	91
14	13	54.9	33.932	0	62.464	1.95766	0.241782	4.32629	Q9NRD1	F-box only protein 6	FBXO6	92
8	8	20.4	54.567	0	11.419	2.27581	0.191444	1.09374	Q9H9S5	Fukutin-related protein	FKRP	93
5	5	7.9	77.79	0	4.3066	2.71884	0.0428101	-1.48262	Q8IWF2	FAD-dependent oxidoreductase domain-containing protein 2	FOXRED2	94
30	23	53.7	67.93	0	323.31	3.35133	0.0767273	4.22846	P32455	Interferon-induced guanylate-binding protein 1	GBP1	95
22	17	44.5	67.208	0	323.31	2.65627	0.121745	2.75326	P32456	Interferon-induced guanylate-binding protein 2	GBP2	96
9	9	16.2	73.164	0	31.809	3.21104	0.0299429	4.78348	Q96PP9	Guanylate-binding protein 4	GBP4	97
10	10	30	56.048	0	25.33	2.31368	0.0547111	-0.657635	Q9NXN4	Ganglioside-induced differentiation-associated protein 2	GDAP2	98
10	10	51.2	23.85	0	37.611	2.62665	0.0396872	-0.823275	Q9NZD2	Glycolipid transfer protein	GLTP	99
30	30	25.6	167.35	0	218.14	2.44043	0.0495204	-0.685371	Q08378	Golgin subfamily A member 3	GOLGA3	100
20	20	56.2	46.247	0	209.68	3.17895	0.0284615	-0.49751	P17174	Aspartate aminotransferase, cytoplasmic	GOT1	101
11	11	14.8	67.622	0	16.253	3.33967	0.0744706	1.19578	O43292	Glycosylphosphatidylinositol anchor attachment 1 protein	GPAA1	102
9	9	18.7	62.735	0	18.584	1.73097	0.110804	-1.18777	Q9Y625	Glypican-6;Secreted glypican-6	GPC6	103
4	4	10.7	49.395	0	19.529	2.94122	0.0336068	0.686312	Q86V85	Integral membrane protein GPR180	GPR180	104
10	10	24.6	52.8	0	30.039	2.66219	0.126133	1.10322	P57764	Gasdermin-D	GSDMD	105
4	3	22.5	27.335	0	16.863	2.88833	0.0357519	-0.81726	P30711	Glutathione S-transferase theta-1	GSTT1	106
5	3	45.6	15.998	0	4.9425	1.63392	0.129557	2.18062	P68871	Hemoglobin subunit beta;LVV-hemorphin-7;Spinorphin;Hemoglobin subunit delta	HBB	107
70	70	66.4	141.44	0	323.31	5.02101	0	-0.691952	Q00341	Vigilin	HDLBP	108
95	21	45.2	294.65	0	323.31	4.06891	0.00459259	2.83363	Q9BYK8	Helicase with zinc finger domain 2	HELZ2	109
25	25	27.6	116.85	0	42.754	2.1963	0.201581	1.40243	Q9UII4	E3 ISG15--protein ligase HERC5	HERC5	110
31	29	38.1	115.12	0	135.74	1.77211	0.107962	4.11315	Q8IVU3	Probable E3 ubiquitin-protein ligase HERC6	HERC6	111
5	1	18.9	40.851	0	30.021	3.35012	0.0185714	-1.26095	Q15011	Homocysteine-responsive endoplasmic reticulum-resident ubiquitin-like domain member 1 protein	HERPUD1	112
21	0	59.7	40.921	0	323.31	2.07961	0.210706	1.72027	P01892	HLA class I histocompatibility antigen, A alpha chain	HLA-A	113
17	2	58.8	40.481	0	250.81	2.36837	0.172939	2.42261	P30481	HLA class I histocompatibility antigen, B alpha chain	HLA-B	114
16	4	57.4	40.912	0	268.68	3.72259	0.0816471	2.05621	P30501	HLA class I histocompatibility antigen, C alpha chain	HLA-C	115
5	5	25.1	28.943	0.00020504	6.634	2.47834	0.145949	2.32787	P28068	HLA class II histocompatibility antigen, DM beta chain	HLA-DMB	116
7	6	31.5	29.38	0	122.56	1.89025	0.0875088	2.21622	P20036	HLA class II histocompatibility antigen, DP alpha 1 chain	HLA-DPA1	117
6	4	25.7	23.673	0	5.1047	2.46738	0.0460465	2.6584	E9PMV2	HLA class II histocompatibility antigen, DQ alpha 1 chain	HLA-DQA1	118
10	7	56.2	25.961	0	79.445	2.90953	0.109836	2.43783	Q5Y7D6	HLA class II histocompatibility antigen DQ beta chain	HLA-DQB1	119
10	9	42.1	28.621	0	173.29	2.26366	0.0597739	1.44677	P01903	HLA class II histocompatibility antigen, DR alpha chain	HLA-DRA	120
11	0	50	29.966	0	255.8	2.43614	0.0488571	1.37405	P01911	HLA class II histocompatibility antigen, DRB1-15 beta chain;HLA class II histocompatibility antigen, DRB1-13 beta chain;HLA class II histocompatibility antigen, DRB1-3 chain	HLA-DRB1	121
9	3	37.2	30.056	0	6.0607	2.16972	0.0630476	1.43791	Q30154	HLA class II histocompatibility antigen, DR beta 5 chain	HLA-DRB5	122
12	8	41.9	40.057	0	48.672	1.96855	0.0782747	1.69043	P13747	HLA class I histocompatibility antigen, alpha chain E	HLA-E	123
9	7	37.5	38.291	0	16.861	2.11228	0.0685158	1.53843	P30511	HLA class I histocompatibility antigen, alpha chain F	HLA-F	124
18	18	33.4	83.125	0	56.819	2.9858	0.0325607	-0.871538	Q86VS8	Protein Hook homolog 3	HOOK3	125
43	43	18	347.6	0	149.43	2.35	0.0552032	-0.827002	P42858	Huntingtin	HTT	126
103	98	30.5	480.19	0	323.31	3.94526	0.00427586	-0.643854	Q7Z6Z7	E3 ubiquitin-protein ligase HUWE1	HUWE1	127
17	17	41.9	57.825	0	51.73	2.14855	0.0641333	1.78955	P05362	Intercellular adhesion molecule 1	ICAM1	128
37	37	35.9	117.97	0	113.67	3.56803	0.0175385	-0.504047	P14735	Insulin-degrading enzyme	IDE	129
23	23	62.3	45.326	0	187.6	2.66925	0.128698	4.86932	P14902	Indoleamine 2,3-dioxygenase 1	IDO1	130
15	15	64.3	31.546	0	44.533	4.07952	0.00476923	1.97092	P80217	Interferon-induced 35 kDa protein	IFI35	131
16	16	45.5	50.49	0	24.681	2.4809	0.146276	4.06478	Q8TCB0	Interferon-induced protein 44	IFI44	132
35	35	37.1	116.69	0	169.75	3.05718	0.0282553	5.51083	Q9BYX4	Interferon-induced helicase C domain-containing protein 1	IFIH1	133
15	14	38.1	55.36	0	31.338	2.54018	0.0434141	3.3347	P09914	Interferon-induced protein with tetratricopeptide repeats 1	IFIT1	134
12	12	34.5	55.984	0	162.44	1.74173	0.109596	4.59483	O14879	Interferon-induced protein with tetratricopeptide repeats 3	IFIT3	135
16	15	45.6	55.846	0	256.51	2.91587	0.033184	1.63171	Q13325	Interferon-induced protein with tetratricopeptide repeats 5	IFIT5	136
3	2	48.9	14.632	0	111.85	3.2156	0.0308235	4.57925	Q01628	Interferon-induced transmembrane protein 3	IFITM3	137
7	7	9.5	118.48	0	13.641	1.98081	0.0775233	-0.928946	Q9HBG6	Intraflagellar transport protein 122 homolog	IFT122	138
6	6	12.9	62.88	0	9.704	1.69012	0.117338	2.06481	Q96RQ9	L-amino-acid oxidase	IL4I1	139
12	12	14.4	107.99	0	18.453	3.19722	0.0740426	0.609204	Q6P9B9	Integrator complex subunit 5	INTS5	140
9	9	18.1	76.059	0	13.593	2.08996	0.0685699	-0.992659	P51617	Interleukin-1 receptor-associated kinase 1	IRAK1	141
10	10	32.8	43.696	0	17.114	3.03569	0.0958545	2.83148	Q00978	Interferon regulatory factor 9	IRF9	142
13	13	88.5	17.887	0	323.31	4.80719	0	5.42561	P05161	Ubiquitin-like protein ISG15	ISG15	143
8	8	55.2	20.363	0	14.32	1.68301	0.119518	3.08932	Q96AZ6	Interferon-stimulated gene 20 kDa protein	ISG20	144
28	28	35.1	111.13	0	151.18	3.37639	0.0212245	-1.01657	P06756	Integrin alpha-V;Integrin alpha-V heavy chain;Integrin alpha-V light chain	ITGAV	145
5	5	25.2	30.338	0	12.741	3.2036	0.0287123	1.19085	Q9Y287	Integral membrane protein 2B;BRI2, membrane form;BRI2 intracellular domain;BRI2C, soluble form;Bri23 peptide	ITM2B	146
5	5	12.2	47.695	0.00020521	6.6401	4.0449	0.064	1.12214	O15554	Intermediate conductance calcium-activated potassium channel protein 4	KCNN4	147
12	12	44.9	35.7	0	217.73	3.21716	0.0317576	0.782345	Q96CX2	BTB/POZ domain-containing protein KCTD12	KCTD12	148
11	5	9	202.01	0	57.232	2.1784	0.0621154	-0.674323	O60333	Kinesin-like protein;Kinesin-like protein KIF1B	KIF1B	149
31	17	40.6	109.49	0	62.64	4.14163	0.0062	-0.625788	O60282	Kinesin heavy chain isoform 5C	KIF5C	150
33	33	67.2	56.166	0	323.31	4.13281	0.00590476	2.63667	P28838	Cytosol aminopeptidase	LAP3	151
9	9	19.6	54.736	0	11.944	2.4361	0.04864	-1.18832	Q9BRS8	La-related protein 6	LARP6	152
57	57	58.2	134.46	0	323.31	2.86766	0.0372331	-0.570305	Q9P2J5	Leucine--tRNA ligase, cytoplasmic	LARS	153
13	13	28.4	56.974	0	43.463	2.56718	0.0420632	0.694459	Q8NC56	LEM domain-containing protein 2	LEMD2	154
10	10	14.2	99.996	0	49.466	2.72617	0.12605	0.923549	Q9Y2U8	Inner nuclear membrane protein Man1	LEMD3	155
22	22	45.5	65.33	0	323.31	1.9252	0.0854338	1.41586	Q08380	Galectin-3-binding protein	LGALS3BP	156
7	7	21.4	39.518	0	18.031	2.49931	0.140626	5.70169	O00182	Galectin-9	LGALS9	157
10	10	19.6	76.914	0	111.69	2.16461	0.0624528	1.09309	Q9BU23	Lipase maturation factor 2	LMF2	158
20	20	22.3	117.35	0	113.15	2.45424	0.149378	1.13704	Q9UIQ6	Leucyl-cystinyl aminopeptidase;Leucyl-cystinyl aminopeptidase, pregnancy serum form	LNPEP	159
7	7	17.4	57.218	0	15.043	2.70659	0.0414969	0.754429	Q643R3	Lysophospholipid acyltransferase LPCAT4	LPCAT4	160
17	16	25.2	94.198	0	28.688	2.61035	0.0401749	0.614704	Q8IWT6	Volume-regulated anion channel subunit LRRC8A	LRRC8A	161
14	13	21.7	90.246	0	19.078	2.78916	0.0407838	0.892578	Q6NSJ5	Volume-regulated anion channel subunit LRRC8E	LRRC8E	162
12	11	22	86.16	0	227.71	2.16026	0.0636262	-0.749168	Q9Y5V3	Melanoma-associated antigen D1	MAGED1	163
14	13	15.9	100.89	0	12.293	2.10826	0.0685909	-0.871688	O00462	Beta-mannosidase	MANBA	164
8	8	23	59.681	0	71.418	2.57555	0.0417778	-0.575961	P21397	Amine oxidase [flavin-containing] A	MAOA	165
69	1	43.2	305.48	0.00033333	3.1581	3.1408	0.0270732	-0.604528	P78559	Microtubule-associated protein 1A;MAP1A heavy chain;MAP1 light chain LC2	MAP1A	166
53	1	63.6	121	0	323.31	2.76942	0.0397105	-0.544926	P27816	Microtubule-associated protein 4	MAP4	167
9	9	20.6	52.764	0	127.28	3.50098	0.0823333	0.885806	Q96N66	Lysophospholipid acyltransferase 7	MBOAT7	168
5	5	11.4	48.339	0	13.996	3.03371	0.0941429	1.8195	Q14728	Major facilitator superfamily domain-containing protein 10	MFSD10	169
6	6	16.3	51.029	0	15.396	3.25595	0.0726	1.45735	Q6NUT3	Major facilitator superfamily domain-containing protein 12	MFSD12	170
17	17	27.2	93.44	0	99.332	3.35051	0.0189091	-0.905579	Q8N3F8	MICAL-like protein 1	MICALL1	171
15	15	31	54.478	0	26.775	2.994	0.0316981	1.62724	Q8NB16	Mixed lineage kinase domain-like protein	MLKL	172
22	22	35.7	85.513	0	100.04	3.25901	0.0731579	1.12504	P08473	Neprilysin	MME	173
4	4	5.7	69.652	0.00033512	3.2397	1.94112	0.0819016	1.34807	Q6UVY6	DBH-like monooxygenase protein 1	MOXD1	174
2	2	1.2	191.21	0.00064041	2.5656	1.90607	0.0864609	-1.59329	A6NES4	Maestro heat-like repeat-containing protein family member 2A	MROH2A	175
6	6	25.6	33.3	0	34.855	1.95143	0.241293	-3.46806	Q5T653	39S ribosomal protein L2, mitochondrial	MRPL2	176
4	3	8.1	64.561	0	4.45	2.49773	0.0449038	-0.847537	Q13614	Myotubularin-related protein 2	MTMR2	177
32	29	58.9	75.519	0	323.31	2.34597	0.0549134	6.44964	P20591	Interferon-induced GTP-binding protein Mx1;Interferon-induced GTP-binding protein Mx1, N-terminally processed	MX1	178
36	33	57.3	82.088	0	323.31	2.83025	0.0405547	7.49116	P20592	Interferon-induced GTP-binding protein Mx2	MX2	179
60	60	15.7	509.7	0	235.55	2.87122	0.036697	-0.602836	O75592	E3 ubiquitin-protein ligase MYCBP2	MYCBP2	180
53	2	32.1	215.47	0	198.95	4.16377	0.00688889	-1.03882	Q9Y4I1	Unconventional myosin-Va	MYO5A	181
18	18	29.4	77.242	0	53.355	2.4234	0.0481217	-0.606622	Q9UBB6	Neurochondrin	NCDN	182
8	8	29.4	24.899	0	22.319	3.01353	0.0301923	0.904017	Q9BT67	NEDD4 family-interacting protein 1	NDFIP1	183
36	36	43.8	107.17	0	258.42	4.50846	0	-0.41925	Q8TD19	Serine/threonine-protein kinase Nek9	NEK9	184
15	15	27.3	79.443	0	26.84	2.02111	0.0737462	-0.790297	Q8NBF2	NHL repeat-containing protein 2	NHLRC2	185
5	5	17.9	38.282	0	5.4534	2.34727	0.0547668	1.34818	Q5JS37	NHL repeat-containing protein 3	NHLRC3	186
15	15	63.2	35.056	0	123.95	3.08262	0.0298427	1.87793	Q13287	N-myc-interactor	NMI	187
21	21	22.5	142.17	0	293.46	2.34972	0.0549841	0.687323	O15118	Niemann-Pick C1 protein	NPC1	188
49	49	56.8	102.99	0	323.31	3.14143	0.0274074	-0.423594	P55786	Puromycin-sensitive aminopeptidase	NPEPPS	189
23	23	53	64.144	0	116.33	4.84064	0	-1.51616	Q9H857	5-nucleotidase domain-containing protein 2	NT5DC2	190
26	26	55.2	63.367	0	323.31	2.78636	0.125333	1.79537	P21589	5-nucleotidase	NT5E	191
4	4	22.6	27.296	0	68.98	2.91959	0.0345667	-0.869823	Q9H1E3	Nuclear ubiquitous casein and cyclin-dependent kinase substrate 1	NUCKS1	192
19	19	46.5	46.028	0	269.38	3.70798	0.0125405	6.45167	P00973	2-5-oligoadenylate synthase 1	OAS1	193
32	32	53.2	83.234	0	323.31	4.92937	0	5.849	P29728	2-5-oligoadenylate synthase 2	OAS2	194
45	45	47.7	121.17	0	323.31	4.79581	0	3.49973	Q9Y6K5	2-5-oligoadenylate synthase 3	OAS3	195
28	28	58.2	59.225	0	323.31	2.99625	0.030819	2.41819	Q15646	2-5-oligoadenylate synthase-like protein	OASL	196
17	17	41.4	71.423	0	323.31	2.40843	0.048034	0.927369	Q9NZT2	Opioid growth factor receptor	OGFR	197
3	3	5.3	74.736	0	5.672	1.73092	0.110799	1.81395	Q6UXH9	Inactive serine protease PAMR1	PAMR1	198
10	1	16.5	71.681	0.0082153	1.2517	2.96911	0.0334775	-0.798777	Q9NRJ5	Poly(A) polymerase beta	PAPOLB	199
30	30	39.5	109.1	0	212.05	2.66916	0.0402807	2.07017	Q53GL7	Poly [ADP-ribose] polymerase 10	PARP10	200
18	17	36.4	79.063	0	78.047	2.54085	0.0436345	1.64358	Q9H0J9	Poly [ADP-ribose] polymerase 12	PARP12	201
55	55	37.3	202.8	0	323.31	4.59544	0	1.98492	Q460N5	Poly [ADP-ribose] polymerase 14	PARP14	202
24	24	35.2	92.27	0	323.31	4.41817	0	2.54849	Q8IXQ6	Poly [ADP-ribose] polymerase 9	PARP9	203
11	11	32.1	50.576	0	21.227	1.74285	0.110187	-1.29091	Q53EL6	Programmed cell death protein 4	PDCD4	204
3	3	9.8	44.128	0	34.282	2.4643	0.0456221	-0.57033	Q86YH6	Decaprenyl-diphosphate synthase subunit 2	PDSS2	205
10	10	47.9	28.431	0	29.099	2.71042	0.127561	0.935708	O96011	Peroxisomal membrane protein 11B	PEX11B	206
4	4	27.4	13.466	0	62.366	3.05624	0.0300833	0.774709	O60925	Prefoldin subunit 1	PFDN1	207
20	18	45.5	58.476	0	104.75	2.96257	0.0339823	-1.0073	O60825	6-phosphofructo-2-kinase/fructose-2,6-bisphosphatase 2;6-phosphofructo-2-kinase;Fructose-2,6-bisphosphatase	PFKFB2	208
23	23	59.6	51.872	0	323.31	2.97123	0.0337818	-0.497326	P52209	6-phosphogluconate dehydrogenase, decarboxylating	PGD	209
13	13	29.3	78.21	0	19.19	2.35844	0.172925	1.02889	Q8IZ21	Phosphatase and actin regulator 4	PHACTR4	210
16	16	31.5	61.655	0	39.511	2.55177	0.128393	0.860629	Q96S52	GPI transamidase component PIG-S	PIGS	211
5	5	14	50.051	0	64.561	3.41174	0.0772	0.774001	Q9H490	Phosphatidylinositol glycan anchor biosynthesis class U protein	PIGU	212
21	21	14.2	190.68	0	78.598	2.68866	0.0412455	-0.518023	O00443	Phosphatidylinositol 4-phosphate 3-kinase C2 domain-containing subunit alpha	PIK3C2A	213
5	5	12	43.046	0	4.8992	2.49047	0.0452823	0.556303	Q9UG56	Phosphatidylserine decarboxylase proenzyme;Phosphatidylserine decarboxylase alpha chain;Phosphatidylserine decarboxylase beta chain	PISD	214
9	9	33.8	34.217	0	227.31	2.24381	0.0615363	2.50197	O15162	Phospholipid scramblase 1	PLSCR1	215
36	0	42.1	97.55	0	323.31	4.34641	0	2.17912	P29590	Protein PML	PML	216
32	32	53.8	85.95	0	143.39	1.97053	0.0788447	1.54398	Q8TCS8	Polyribonucleotide nucleotidyltransferase 1, mitochondrial	PNPT1	217
19	19	82.4	32.66	0	323.31	3.93873	0.00413333	0.681872	Q15181	Inorganic pyrophosphatase	PPA1	218
6	6	16.4	35.116	0	29.386	2.22844	0.196475	1.25691	O14495	Lipid phosphate phosphohydrolase 3	PPAP2B	219
16	1	57.5	40.667	0.00063786	2.5117	3.50903	0.0197073	-0.413418	Q15257	Serine/threonine-protein phosphatase 2A activator	PPP2R4	220
11	5	25	57.658	0	23.192	3.37459	0.0208	-0.773407	Q08209	Serine/threonine-protein phosphatase 2B catalytic subunit alpha isoform;Serine/threonine-protein phosphatase	PPP3CA	221
11	5	25	58.081	0	4.5192	2.3635	0.0524858	-0.680659	P16298	Serine/threonine-protein phosphatase 2B catalytic subunit beta isoform;Serine/threonine-protein phosphatase	PPP3CB	222
18	18	36.4	73.351	0	79.489	1.75855	0.107599	-1.27106	Q4J6C6	Prolyl endopeptidase-like	PREPL	223
34	34	27.2	186.2	0	120	2.56224	0.041625	-0.90237	Q8TCU6	Phosphatidylinositol 3,4,5-trisphosphate-dependent Rac exchanger 1 protein	PREX1	224
20	18	56.7	45.518	0	107.61	2.92011	0.0351525	-0.852036	P13861	cAMP-dependent protein kinase type II-alpha regulatory subunit	PRKAR2A	225
5	3	16.7	46.302	0	4.7261	2.54299	0.0432245	-0.573799	P31323	cAMP-dependent protein kinase type II-beta regulatory subunit	PRKAR2B	226
26	20	44.3	76.749	0	120.43	2.24939	0.194813	-1.20801	P17252	Protein kinase C alpha type	PRKCA	227
11	6	14	97.742	0	17.2	1.85045	0.0902186	1.01886	Q9BZL6	Serine/threonine-protein kinase;Serine/threonine-protein kinase D2	PRKD2	228
13	2	18.9	76.364	0	23.662	2.63661	0.0393933	-0.951712	Q13976	cGMP-dependent protein kinase 1	PRKG1	229
6	6	24.9	27.661	0	12.866	2.7187	0.126025	1.77667	P04156	Major prion protein	PRNP	230
17	17	20.5	115.93	0	81.621	1.90384	0.0860978	-1.35995	Q9NYI0	PH and SEC7 domain-containing protein 3	PSD3	231
8	8	30.4	30.354	0	112.39	2.6183	0.0401556	1.67625	P28062	Proteasome subunit beta type;Proteasome subunit beta type-8	PSMB8	232
6	6	28.2	28.936	0	38.697	2.33414	0.178824	2.66873	P40306	Proteasome subunit beta type-10	PSMB10	233
10	10	50.2	23.264	0	33.305	4.36817	0	2.25484	P28065	Proteasome subunit beta type-9;Proteasome subunit beta type	PSMB9	234
19	19	79.1	28.723	0	323.31	3.2128	0.0303768	1.10832	Q06323	Proteasome activator complex subunit 1	PSME1	235
17	17	70.9	29.126	0	222.45	3.09746	0.0297882	1.04175	Q9UL46	Proteasome activator complex subunit 2	PSME2	236
8	7	9.9	115.87	0	8.9669	1.88549	0.251969	2.84823	Q14289	Protein-tyrosine kinase 2-beta	PTK2B	237
20	20	39.2	68.436	0	107.31	2.2743	0.0590857	-0.826253	Q06124	Tyrosine-protein phosphatase non-receptor type 11	PTPN11	238
8	8	19.3	54.737	0	95.551	2.15641	0.063321	-0.940665	Q7Z7A4	PX domain-containing protein kinase-like protein	PXK	239
42	30	55.8	96.695	0	323.31	3.70862	0.0128889	-0.629111	P11216	Glycogen phosphorylase, brain form	PYGB	240
12	12	72.8	22.977	0	107.84	3.39717	0.0747097	1.48411	Q9NP72	Ras-related protein Rab-18	RAB18	241
16	7	76.6	22.677	0	323.31	2.66585	0.125773	0.833478	P62820	Ras-related protein Rab-1A	RAB1A	242
9	9	44	26.277	0	13.892	1.63818	0.128421	1.5063	Q9NX57	Ras-related protein Rab-20	RAB20	243
13	12	71.1	24.347	0	278.74	2.68078	0.041	0.636253	Q9UL25	Ras-related protein Rab-21	RAB21	244
11	9	58.4	24.868	0	26.014	3.28559	0.0751351	1.08911	P51159	Ras-related protein Rab-27A	RAB27A	245
12	12	71.1	23.025	0	88.508	2.1814	0.0627184	1.0581	Q15286	Ras-related protein Rab-35	RAB35	246
4	4	22.6	23.339	0.00017443	3.9488	4.15639	0.00652632	5.45234	Q86YS6	Ras-related protein Rab-43	RAB43	247
12	6	52.7	23.668	0	74.788	3.20823	0.0762727	0.77132	P61006	Ras-related protein Rab-8A	RAB8A	248
11	5	49.3	23.584	0	35.79	2.53417	0.134442	0.978957	Q92930	Ras-related protein Rab-8B	RAB8B	249
11	11	19	60.335	0	13.481	2.97708	0.101695	0.896765	Q96AA3	Protein RFT1 homolog	RFT1	250
3	2	15.5	23.403	0.0045236	1.4988	1.47886	0.161682	-5.31188	P17081	Rho-related GTP-binding protein RhoQ	RHOQ	251
160	160	36.9	591.4	0	323.31	2.20604	0.0634649	1.22495	Q63HN8	E3 ubiquitin-protein ligase RNF213	RNF213	252
22	22	46	72.595	0	89.902	2.42354	0.0483319	-0.67346	Q9H4A4	Aminopeptidase B	RNPEP	253
32	21	45	83.735	0	187.7	5.34706	0	-0.658372	P51812	Ribosomal protein S6 kinase alpha-3	RPS6KA3	254
42	40	30.1	184.28	0	224.9	3.02318	0.0310891	1.59802	Q5K651	Sterile alpha motif domain-containing protein 9	SAMD9	255
34	32	26.1	184.53	0	134.56	2.67491	0.0405176	2.97129	Q8IVG5	Sterile alpha motif domain-containing protein 9-like	SAMD9L	256
30	30	59.3	72.2	0	152.05	3.08755	0.0287727	4.41379	Q9Y3Z3	Deoxynucleoside triphosphate triphosphohydrolase SAMHD1	SAMHD1	257
13	13	33.1	54.29	0	274.3	1.89313	0.0868722	1.22006	Q14108	Lysosome membrane protein 2	SCARB2	258
7	7	21.8	41.806	0	77.631	2.22044	0.0624932	-0.993307	Q9BRK5	45 kDa calcium-binding protein	SDF4	259
8	8	33.4	34.674	0	27.629	3.37774	0.0216667	0.518292	Q96GA7	Serine dehydratase-like	SDSL	260
30	30	19.2	249.48	0	146.85	2.91663	0.0337236	-0.572813	O15027	Protein transport protein Sec16A	SEC16A	261
27	24	50.3	86.16	0	323.31	2.80508	0.0419167	-0.467888	Q15436	Protein transport protein Sec23A	SEC23A	262
28	27	31.7	111.08	0	168.94	4.83664	0	-0.496883	Q9Y6Y8	SEC23-interacting protein	SEC23IP	263
16	16	40.1	58.848	0	323.31	3.8058	0.00751515	0.578608	Q12874	Splicing factor 3A subunit 3	SF3A3	264
1	1	17	17.804	0	84.999	1.87857	0.0869201	1.55566	Q8WV19	Vesicle transport protein SFT2A	SFT2D1	265
5	5	32.7	25.127	0	41.648	3.29315	0.0794286	1.09464	Q99720	Sigma non-opioid intracellular receptor 1	SIGMAR1	266
8	8	11.4	96.109	0	26.239	2.9501	0.0336842	0.51929	Q9BXP2	Solute carrier family 12 member 9	SLC12A9	267
7	7	16.9	63.559	0	90.823	2.52525	0.04398	4.33998	Q8IY34	Solute carrier family 15 member 3	SLC15A3	268
11	11	23.4	49.469	0	50.94	2.38511	0.0498912	1.43223	O15427	Monocarboxylate transporter 4	SLC16A3	269
3	3	5.5	60.077	0.00017027	3.4837	2.38494	0.0496833	0.922333	P41440	Folate transporter 1	SLC19A1	270
5	5	8.5	71.107	0	6.6798	2.40982	0.0482393	-0.607896	Q6PCB7	Long-chain fatty acid transport protein 1	SLC27A1	271
7	7	13.8	54.083	0	72.493	3.20318	0.0773333	1.0631	P11166	Solute carrier family 2, facilitated glucose transporter member 1	SLC2A1	272
2	2	15.8	21.09	0.00017322	3.7924	2.33445	0.0552374	0.89546	O15431	High affinity copper uptake protein 1	SLC31A1	273
5	5	10.8	40.214	0	6.5832	2.33227	0.0550233	0.916828	Q8N357	Solute carrier family 35 member F6	SLC35F6	274
3	3	10.5	56.025	0	137.27	2.51381	0.139825	1.46332	Q96QD8	Sodium-coupled neutral amino acid transporter 2	SLC38A2	275
5	5	14.6	54.766	0	20.939	2.61906	0.126141	0.907937	Q96GZ6	Solute carrier family 41 member 3	SLC41A3	276
3	3	6.1	45.777	0.00069324	3.3665	2.11334	0.207396	2.06791	Q9HAB3	Solute carrier family 52, riboflavin transporter, member 2	SLC52A2	277
8	7	10.2	67.638	0	36.461	2.69647	0.041494	-0.809948	P30825	High affinity cationic amino acid transporter 1	SLC7A1	278
2	2	4.2	55.422	0.00017458	3.9572	3.19983	0.0283243	-1.27114	Q9UPY5	Cystine/glutamate transporter	SLC7A11	279
15	15	31.1	64.734	0	224.09	3.0533	0.0297732	0.642455	P35610	Sterol O-acyltransferase 1	SOAT1	280
30	8	41.1	101.57	0	312	2.3285	0.0550769	1.74622	P23497-4	Nuclear autoantigen Sp-100	SP100	281
16	2	35.3	61.739	0.0084722	1.222	2.26769	0.0599858	2.6879	Q9HB58	Sp110 nuclear body protein	SP110	282
14	8	22.7	86.009	0	122.55	2.32614	0.0542424	2.75176	Q13342	Nuclear body protein SP140	SP140	283
11	3	24.4	60.522	0.0022516	1.7811	3.19238	0.0292105	2.29014	Q9H930	Nuclear body protein SP140-like protein	SP140L	284
6	6	33.3	33.843	0	63.871	2.94566	0.0331034	0.909824	P10451	Osteopontin	SPP1	285
6	6	16	36.521	0	7.2477	2.40468	0.0482203	1.05101	Q9H8P0	Polyprenol reductase	SRD5A3	286
8	8	54.7	17.259	0	51.269	2.91981	0.0348571	0.78057	Q04837	Single-stranded DNA-binding protein, mitochondrial	SSBP1	287
42	3	59.9	87.334	0	323.31	3.21588	0.0312836	2.40959	P42224	Signal transducer and activator of transcription 1-alpha/beta	STAT1	288
31	1	44.2	97.915	0	247.69	2.59342	0.130154	1.76497	P52630	Signal transducer and activator of transcription 2	STAT2	289
73	11	10.3	1005.2	0	134.26	2.05438	0.0711088	-0.737466	Q8NF91	Nesprin-1	SYNE1	290
20	20	32.2	87.217	0	120.96	3.04926	0.093037	3.16725	Q03518	Antigen peptide transporter 1	TAP1	291
18	17	33	77.596	0	133.32	3.3667	0.0203922	2.56516	Q03519	Antigen peptide transporter 2	TAP2	292
9	9	31.2	47.606	0	30.972	2.66289	0.0402989	2.00111	O15533	Tapasin	TAPBP	293
9	9	29.9	50.182	0	75.588	2.50731	0.043767	1.31595	Q9BX59	Tapasin-related protein	TAPBPL	294
14	14	19.6	93.609	0	42.39	2.51898	0.0444138	0.954671	Q86VP1	Tax1-binding protein 1	TAX1BP1	295
24	22	24.3	139.55	0	74.767	3.23959	0.0302951	-0.59381	O60343	TBC1 domain family member 4	TBC1D4	296
22	22	37.7	89.003	0	93.265	2.48833	0.0455238	-0.79325	Q92609	TBC1 domain family member 5	TBC1D5	297
14	7	20.8	92.967	0	60.633	2.43386	0.0487577	0.658916	Q13488	V-type proton ATPase 116 kDa subunit a isoform 3;V-type proton ATPase subunit a	TCIRG1	298
33	33	36.4	123.58	0	131.82	2.46736	0.0458333	1.48817	Q8NHU6	Tudor domain-containing protein 7	TDRD7	299
36	35	68.6	77.328	0	323.31	2.66641	0.039815	0.535269	P21980	Protein-glutamine gamma-glutamyltransferase 2	TGM2	300
24	24	16.4	211.18	0	100.05	2.76395	0.04	-0.755214	Q6YHU6	Thyroid adenoma-associated protein	THADA	301
12	12	25	72.048	0	53.556	2.29255	0.189589	2.01909	Q5TEJ8	Protein THEMIS2	THEMIS2	302
6	6	20.5	34.83	0	9.5818	2.21453	0.0633243	-0.784049	Q9NWX6	Probable tRNA(His) guanylyltransferase	THG1L	303
19	19	42.2	59.057	0	49.041	4.09022	0.00516667	-0.570384	Q3LXA3	Bifunctional ATP-dependent dihydroxyacetone kinase/FAD-AMP lyase (cyclizing);ATP-dependent dihydroxyacetone kinase;FAD-AMP lyase (cyclizing)	TKFC	304
3	3	10.8	34.603	0	13.704	2.09696	0.0685014	1.91895	Q8WVE6	Transmembrane protein 171	TMEM171	305
5	5	15.3	55.614	0	49.531	3.9654	0.072	1.20909	Q9BSA9	Transmembrane protein 175	TMEM175	306
9	9	15.6	73.132	0	17.666	4.10553	0.0053913	3.10529	Q0P6H9	Transmembrane protein 62	TMEM62	307
4	4	25.2	26.261	0	23.277	2.66529	0.125438	0.9422	Q9BVT8	Transmembrane and ubiquitin-like domain-containing protein 1	TMUB1	308
5	5	30.6	31.607	0	34.403	2.13472	0.0672663	0.996435	Q71RG4	Transmembrane and ubiquitin-like domain-containing protein 2	TMUB2	309
8	8	20.2	46.031	0	20.531	2.21838	0.198173	2.04944	Q13641	Trophoblast glycoprotein	TPBG	310
7	7	20	43.327	0	14.546	2.74349	0.126103	0.842611	Q15035	Translocating chain-associated membrane protein 2	TRAM2	311
23	16	50.2	63.954	0	69.086	2.35836	0.053616	-1.13386	O95361	Tripartite motif-containing protein 16	TRIM16	312
19	19	40.4	54.169	0	226.94	3.03192	0.0317172	3.48814	P19474	E3 ubiquitin-protein ligase TRIM21	TRIM21	313
13	13	27.7	56.947	0	32.02	2.33662	0.0554531	1.33773	Q8IYM9	E3 ubiquitin-protein ligase TRIM22	TRIM22	314
6	6	24.2	31.381	0	8.3845	2.5802	0.0422246	0.509816	Q96FX7	tRNA (adenine(58)-N(1))-methyltransferase catalytic subunit TRMT61A	TRMT61A	315
5	5	24.1	28.017	0	49.081	3.66017	0.0795789	0.826545	O60637	Tetraspanin-3	TSPAN3	316
9	9	24.7	49.192	0	14.645	4.42456	0	0.929317	Q9H0U9	Testis-specific Y-encoded-like protein 1	TSPYL1	317
3	3	2.4	229.87	0.0006398	2.5549	2.03185	0.0716	3.06364	P53804	E3 ubiquitin-protein ligase TTC3	TTC3	318
10	10	29.7	43.212	0	15.444	3.03009	0.0314	-0.722014	Q8NG68	Tubulin--tyrosine ligase	TTL	319
5	5	39.2	17.769	0	14.751	4.27533	0.00775	2.60889	O14933	Ubiquitin/ISG15-conjugating enzyme E2 L6	UBE2L6	320
21	21	25.5	121.82	0	131.86	3.44862	0.0203556	-0.844034	O95155	Ubiquitin conjugation factor E4 B	UBE4B	321
46	46	21.3	309.22	0	131.72	2.49846	0.0451208	-0.605073	O95071	E3 ubiquitin-protein ligase UBR5	UBR5	322
4	4	3.2	164.2	0.00094802	2.3807	2.18091	0.0625161	-3.64644	A0JNW5	UHRF1-binding protein 1-like	UHRF1BP1L	323
3	3	5.4	66.63	0	5.4402	1.53857	0.151452	2.27362	Q9H1C4	Protein unc-93 homolog B1	UNC93B1	324
7	7	26.1	41.351	0	15.664	3.1034	0.0843137	3.12789	Q9UMW8	Ubl carboxyl-terminal hydrolase 18	USP18	325
47	47	22.5	294.36	0	183.91	3.2095	0.0295211	-0.584092	Q9UPU5	Ubiquitin carboxyl-terminal hydrolase 24	USP24	326
18	18	61.3	41.92	0	323.31	2.62162	0.128742	-0.798317	Q99536	Synaptic vesicle membrane protein VAT-1 homolog	VAT1	327
5	5	8.2	89.683	0	12.89	2.17236	0.0629045	-1.24845	Q14D04	Ventricular zone-expressed PH domain-containing protein homolog 1	VEPH1	328
79	79	26.4	403.08	0	211.76	2.84046	0.040237	-1.05263	Q709C8	Vacuolar protein sorting-associated protein 13C	VPS13C	329
12	11	38.7	39.154	0	38.767	3.51728	0.0202	-0.595363	Q4G0F5	Vacuolar protein sorting-associated protein 26B	VPS26B	330
5	1	74.2	10.198	0.0042485	1.5272	1.80936	0.0984863	2.60625	G3V4C7	Tryptophan--tRNA ligase	WARS	331
18	18	6.2	393.36	0	23.66	2.13296	0.0676	-1.12969	Q8IZQ1	WD repeat and FYVE domain-containing protein 3	WDFY3	332
37	37	25.2	220.22	0	113.3	3.05784	0.0285591	0.930796	Q9P2E3	NFX1-type zinc finger-containing protein 1	ZNFX1	333

## Sheet: Table 3S Enrichment proteomic
Table 3S. Enrichment analysis of Pathways in proteomic data using the Toppfun tool. Pathways in Toppfun, p-value, Genes Symbols.
Pathways in Toppfun	p-value	Genes Symbols
Interferon Signaling	3.99e-33	USP18,HLA-A,DDX58,HLA-B,HLA-C,HLA-DPA1,HLA-DQA1,HLA-DQB1,HLA-DRA,HLA-DRB1,HLA-DRB5,HLA-E,HLA-F, IRF9,IFITM3,PML,ICAM1,IFI35,IFIT1,IFIT3,ISG15,OASL,EIF2AK2,MX1,MX2,SP100,B2M,PSMB8,GBP1,GBP2,TRIM21,ISG20,STAT1,STAT2,PTPN11,OAS1,OAS2,OAS3
Antigen processing and presentation	6.9e-16	HLA-A,HLA-B,HLA-C,HLA-DMB,HLA-DPA1,HLA-DQA1,HLA-DQB1,HLA-DRA,HLA-DRB1,HLA-DRB5,HLA-E,HLA-F, B2M,PSME1,PSME2,TAP1,TAP2,TAPBP
Adaptive Immune System	3.39e-09	HLA-A,HLA-B,HLA-C,HLA-DMB,HLA-DPA1,HLA-DQA1,HLA-DQB1,HLA-DRA,HLA-DRB1,HLA-DRB5,HLA-E,HLA-F,NPEPPS,ICAM1,PRKG1,B2M,PSMB8,PSMB9,PSMB10,PSME1, PSME2, ITGAV,PTPN11,ERAP2,TAP1,TAP2,TAPBP,HUWE1,LNPEP
Innate Immune System	7.74e-07	HLA-A,DDX58,HLA-B,HLA-C,RPS6KA3,ACPP, HLA-E, TCIRG1,DHX58,RAB18,PPP3CA,PPP3CB,ISG15,PRKAR2A, PRKAR2B, PRKCA,ATP6V0A1,ATP7A,B2M,PSMB8,PSMB9,PSMB10, PSME1, PSME2,ITGAV,IFIH1,PTPN11,RAB27A,HUWE1
Antiviral mechanism by IFN-stimulated genes	3.46e-06	USP18,UBE2L6,DDX58,IFIT1,ISG15,EIF2AK2,MX1,MX2,STAT1
Signaling Pathway from G-Protein Families	6.71e-05	RPS6KA3,PPP3CA,PPP3CB,PRKAR2A,PRKAR2B,PRKCA
RAB GEFs exchange GTP for GDP on RABs	0.000531	RAB8A,ALS2,RAB18,RAB21,RAB8B,RAB1A,RAB27A,RAB35
Proteasome	0.00213	PSMB8,PSMB9,PSMB10,PSME1,PSME2

## Sheet: Table 4S DAVID Proteomic
Table 4S. Enrichment analysis with data from proteomic using DAVID as a tool and different background (identified proteins or Homo sapiens). Columns represents: Category and Term (in databases), Count (number of proteins), %, PValue, Genes, Fold Enrichment, and Bonferroni, Benjamini, FDR corrections. Similar color for similar categories is used, highlighting in yellow the coinci-dences between an…
Category	Term	Count	%	PValue	Genes	Fold Enrichment	Bonferroni	Benjamini	FDR
	Background: Total identified proteins
UP_KW_BIOLOGICAL_PROCESS	KW-0391~Immunity	56	16	2.39236e-26	IFITM3, CSF1, IFIT5, IFI35, IFIT1, IFIT3, OASL, IFIH1, HERC5, IL4I1, DHX58, B2M, HLA-DPA1, DTX3L, TAP2, HLA-C, TAP1, BTN3A3, OAS1, OAS2, OAS3, IDO1, HLA-DQB1, C1R, UNC93B1, TAPBPL, DDX60, SAMHD1, HLA-DMB, RNF213, IRAK1, KCNN4, GBP2, SLC15A3, GBP1, HLA-DQA1, GSDMD, HLA-DRB5, APOBEC3F, ERAP2, APOBEC3G, MX2, MX1, EIF2AK2, ISG15, NMI, PARP14, PSMB8, PML, PSMB9, BST2, ISG20, ZNFX1, THEMIS2, HLA-DRA, H…	4.94292	2.03351e-24	2.03351e-24	1.96174e-24
REACTOME_PATHWAY	R-HSA-913531~Interferon Signaling	39	11.1429	7.4896e-22	IFITM3, SP100, IFIT5, UBE2L6, IFI35, SAMHD1, IFIT1, IFIT3, ICAM1, OASL, HERC5, GBP2, GBP1, TRIM21, B2M, GBP4, TRIM22, HLA-DQA1, HLA-DPA1, HLA-DRB5, STAT1, STAT2, MX2, MX1, HLA-C, EIF2AK2, PTPN11, ISG15, PSMB8, PML, ISG20, BST2, OAS1, OAS2, OAS3, HLA-DRA, IRF9, HLA-DRB1, HLA-DQB1	6.30848	6.23134e-19	6.23134e-19	6.14896e-19
UP_KW_BIOLOGICAL_PROCESS	KW-0051~Antiviral defense	31	8.85714	1.70071e-20	IFITM3, UNC93B1, IFIT5, SAMHD1, IFIT1, DDX60, IFIT3, OASL, IFIH1, HERC5, DHX58, GBP1, TRIM22, APOBEC3F, APOBEC3G, DTX3L, STAT1, STAT2, MX2, MX1, EIF2AK2, ISG15, PML, ISG20, BST2, PLSCR1, ZNFX1, OAS1, OAS2, OAS3, IRF9	7.62564	1.44561e-18	7.22803e-19	6.97292e-19
GOTERM_BP_DIRECT	GO:0051607~defense response to virus	34	9.71429	2.94847e-19	IFITM3, UNC93B1, IFIT5, DDX60L, SAMHD1, IFIT1, DDX60, IFIT3, OASL, IFIH1, HERC5, DHX58, CASP1, GBP1, TRIM22, APOBEC3F, MLKL, APOBEC3G, DTX3L, STAT1, STAT2, MX2, MX1, EIF2AK2, ISG15, PML, ISG20, BST2, PLSCR1, ZNFX1, OAS1, OAS2, OAS3, IRF9	6.56164	4.95933e-16	4.95933e-16	4.90921e-16
REACTOME_PATHWAY	R-HSA-909733~Interferon alpha/beta signaling	22	6.28571	8.3644e-19	IFITM3, STAT1, STAT2, MX2, MX1, IFIT5, HLA-C, ISG15, PTPN11, IFI35, IFIT1, SAMHD1, PSMB8, IFIT3, OASL, BST2, ISG20, OAS1, OAS2, OAS3, GBP2, IRF9	11.3229	6.95918e-16	3.47959e-16	3.43359e-16
REACTOME_PATHWAY	R-HSA-877300~Interferon gamma signaling	23	6.57143	2.08366e-17	SP100, HLA-DRB5, STAT1, HLA-C, PTPN11, PML, ICAM1, OASL, OAS1, OAS2, OAS3, HLA-DRA, GBP2, GBP1, TRIM21, B2M, GBP4, TRIM22, IRF9, HLA-DQA1, HLA-DRB1, HLA-DPA1, HLA-DQB1	9.52782	1.7336e-14	5.77868e-15	5.70228e-15
GOTERM_BP_DIRECT	GO:0045071~negative regulation of viral genome replication	18	5.14286	5.95424e-14	IFITM3, APOBEC3F, APOBEC3G, MX1, IFIT5, EIF2AK2, ISG15, IFIT1, OASL, IFIH1, PARP10, BST2, ISG20, PLSCR1, ZNFX1, OAS1, OAS2, OAS3	10.0853	1.00092e-10	5.00752e-11	4.95691e-11
UP_KW_BIOLOGICAL_PROCESS	KW-0399~Innate immunity	34	9.71429	1.69197e-13	IFITM3, CSF1, C1R, UNC93B1, IFIT5, IFI35, SAMHD1, IFIT1, DDX60, IFIT3, OASL, IFIH1, HERC5, IRAK1, DHX58, SLC15A3, GSDMD, APOBEC3F, APOBEC3G, DTX3L, MX2, MX1, HLA-C, EIF2AK2, ISG15, NMI, PARP14, PML, ISG20, BST2, ZNFX1, OAS1, OAS2, OAS3	4.28723	1.43818e-11	4.7939e-12	4.6247e-12
GOTERM_BP_DIRECT	GO:0045087~innate immune response	33	9.42857	9.66495e-13	CSF1, C1R, UNC93B1, IFIT5, IFI35, SAMHD1, DDX60, IFIT3, OASL, IFIH1, HERC5, IRAK1, DHX58, SLC15A3, TRIM21, B2M, TRIM22, GSDMD, APOBEC3F, APOBEC3G, DTX3L, MX2, MX1, HLA-C, EIF2AK2, PARP14, PML, ISG20, BST2, ZNFX1, OAS1, OAS2, OAS3	4.30961	1.62557e-09	5.41881e-10	5.36405e-10
REACTOME_PATHWAY	R-HSA-1280215~Cytokine Signaling in Immune system	49	14	2.26536e-12	IFITM3, CSF1, IFIT5, UBE2L6, IFI35, IFIT1, IFIT3, ICAM1, OASL, HERC5, RPS6KA3, CASP1, B2M, TRIM21, TRIM22, HLA-DPA1, HLA-C, OAS1, OAS2, OAS3, PSME1, PSME2, IRF9, HLA-DQB1, SP100, MAOA, SAMHD1, PSMB10, IRAK1, GBP2, GBP1, GBP4, HLA-DQA1, GSDMD, HLA-DRB5, STAT1, STAT2, MX2, MX1, EIF2AK2, PTPN11, ISG15, PSMB8, PML, PSMB9, BST2, ISG20, HLA-DRA, HLA-DRB1	2.92012	1.88482e-09	4.71195e-10	4.64965e-10
GOTERM_BP_DIRECT	GO:0019882~antigen processing and presentation	12	3.42857	1.88654e-09	HLA-DRB5, HLA-DMB, RAB35, RAB27A, HLA-DRA, HLA-C, PSMB8, HLA-DRB1, HLA-DQA1, RAB8B, HLA-DPA1, HLA-DQB1	10.4214	3.17315e-06	6.34632e-07	6.28218e-07
GOTERM_CC_DIRECT	GO:0042613~MHC class II protein complex	9	2.57143	3.86409e-09	HLA-DRB5, HLA-DMB, HLA-DRA, HLA-C, B2M, HLA-DRB1, HLA-DQA1, HLA-DPA1, HLA-DQB1	15.8379	1.33311e-06	1.33311e-06	1.28288e-06
KEGG_PATHWAY	hsa04612:Antigen processing and presentation	14	4	1.281e-08	HLA-DRB5, TAP2, HLA-C, TAP1, TAPBP, HLA-DMB, PSME1, HLA-DRA, PSME2, B2M, HLA-DQA1, HLA-DRB1, HLA-DPA1, HLA-DQB1	7.16411	3.16406e-06	7.91015e-07	7.10953e-07
GOTERM_BP_DIRECT	GO:0002503~peptide antigen assembly with MHC class II protein complex	8	2.28571	6.13367e-08	HLA-DRB5, HLA-DMB, HLA-DRA, B2M, HLA-DRB1, HLA-DQA1, HLA-DPA1, HLA-DQB1	15.4392	0.000103163	1.2896e-05	1.27657e-05
REACTOME_PATHWAY	R-HSA-1280218~Adaptive Immune System	33	9.42857	0.000293232	SEC23A, UBE2L6, PSMB10, ICAM1, HERC5, NPEPPS, RNF213, HLA-DMB, FBXO6, TRIM21, B2M, PRKG1, HLA-DQA1, HERC6, HLA-DPA1, HLA-DRB5, DTX3L, ERAP2, HUWE1, TAP2, HLA-C, TAP1, BTN3A3, PTPN11, PSMB8, PSMB9, TAPBP, PSME1, PSME2, HLA-DRA, HLA-DRB1, ASB1, HLA-DQB1	1.91292	0.216516	0.0243969	0.0240744
REACTOME_PATHWAY	R-HSA-983169~Class I MHC mediated antigen processing & presentation	22	6.28571	0.000727932	SEC23A, ERAP2, DTX3L, TAP2, HUWE1, HLA-C, TAP1, UBE2L6, PSMB8, PSMB10, PSMB9, TAPBP, HERC5, NPEPPS, RNF213, PSME1, PSME2, FBXO6, TRIM21, B2M, HERC6, ASB1	2.19798	0.454395	0.0465876	0.0459717
GOTERM_CC_DIRECT	GO:0042824~MHC class I peptide loading complex	4	1.14286	0.00315507	TAP2, TAP1, B2M, TAPBP	11.7318	0.663857	0.0725665	0.0698321
REACTOME_PATHWAY	R-HSA-1236975~Antigen processing-Cross presentation	10	2.85714	0.0101076	PSME1, TAP2, HLA-C, PSME2, TAP1, B2M, PSMB8, PSMB10, PSMB9, TAPBP	2.69593	0.999787	0.400453	0.395159
REACTOME_PATHWAY	R-HSA-168928~DDX58/IFIH1-mediated induction of interferon-alpha/beta	6	1.71429	0.0455615	IFIH1, HERC5, DHX58, TAX1BP1, ISG15, UBE2L6	2.99724	1	1	0.987966
	Backgroun: Homo sapiens
REACTOME_PATHWAY	R-HSA-913531~Interferon Signaling	44	12.5714	2.20915e-31	IFITM3, SP100, IFIT5, UBE2L6, IFI35, SAMHD1, IFIT1, USP18, IFIT3, ICAM1, OASL, HERC5, GBP2, GBP1, TRIM21, B2M, GBP4, TRIM22, HLA-DQA1, HLA-DPA1, HLA-DRB5, STAT1, STAT2, MX2, MX1, HLA-B, HLA-C, EIF2AK2, PTPN11, ISG15, HLA-A, HLA-F, PSMB8, PML, HLA-E, ISG20, BST2, OAS1, OAS2, OAS3, HLA-DRA, IRF9, HLA-DRB1, HLA-DQB1	10.2033	1.94847e-28	1.94847e-28	1.88882e-28
REACTOME_PATHWAY	R-HSA-909733~Interferon alpha/beta signaling	27	7.71429	1.17023e-25	IFITM3, IFIT5, IFI35, SAMHD1, IFIT1, USP18, IFIT3, OASL, GBP2, STAT1, STAT2, MX2, MX1, HLA-B, HLA-C, PTPN11, ISG15, HLA-A, HLA-F, PSMB8, HLA-E, ISG20, BST2, OAS1, OAS2, OAS3, IRF9	17.392	1.03214e-22	5.16071e-23	5.00273e-23
UP_KW_BIOLOGICAL_PROCESS	KW-0051~Antiviral defense	33	9.42857	1.90918e-25	IFITM3, UNC93B1, IFIT5, SAMHD1, IFIT1, DDX60, IFIT3, OASL, IFIH1, HERC5, DHX58, GBP1, TRIM22, APOBEC3F, APOBEC3G, DTX3L, DDX58, STAT1, STAT2, MX2, MX1, EIF2AK2, ISG15, PARP9, PML, ISG20, BST2, PLSCR1, ZNFX1, OAS1, OAS2, OAS3, IRF9	11.825	1.77554e-23	1.77554e-23	1.69917e-23
GOTERM_BP_DIRECT	GO:0051607~defense response to virus	36	10.2857	8.28091e-24	IFITM3, UNC93B1, IFIT5, DDX60L, SAMHD1, IFIT1, DDX60, IFIT3, OASL, IFIH1, HERC5, DHX58, CASP1, GBP1, TRIM22, APOBEC3F, MLKL, APOBEC3G, DTX3L, DDX58, STAT1, STAT2, MX2, MX1, EIF2AK2, ISG15, PARP9, PML, ISG20, BST2, PLSCR1, ZNFX1, OAS1, OAS2, OAS3, IRF9	9.50067	1.70504e-20	1.70504e-20	1.68185e-20
REACTOME_PATHWAY	R-HSA-877300~Interferon gamma signaling	27	7.71429	1.62966e-22	SP100, ICAM1, OASL, GBP2, GBP1, TRIM21, B2M, GBP4, TRIM22, HLA-DQA1, HLA-DPA1, HLA-DRB5, STAT1, HLA-B, HLA-C, PTPN11, HLA-A, HLA-F, PML, HLA-E, OAS1, OAS2, OAS3, HLA-DRA, IRF9, HLA-DRB1, HLA-DQB1	13.6111	1.43736e-19	4.79119e-20	4.64452e-20
UP_KW_BIOLOGICAL_PROCESS	KW-0391~Immunity	67	19.1429	8.31302e-21	IFITM3, CSF1, IFIT5, IFI35, IFIT1, IFIT3, OASL, IFIH1, HERC5, IL4I1, DHX58, LGALS9, B2M, HLA-DPA1, DTX3L, BTN3A1, DDX58, HLA-B, TAP2, HLA-C, TAP1, BTN3A3, HLA-A, BTN3A2, HLA-F, PARP9, HLA-E, OAS1, OAS2, OAS3, PRKD2, IDO1, HLA-DQB1, C1R, UNC93B1, TAPBPL, DDX60, SAMHD1, HLA-DMB, RNF213, IRAK1, PTK2B, KCNN4, GBP2, SLC15A3, GBP1, HLA-DQA1, GSDMD, HLA-DRB5, APOBEC3F, ERAP2, APOBEC3G, MX2, MX1, EIF2AK2…	3.59326	7.73111e-19	3.86555e-19	3.69929e-19
GOTERM_BP_DIRECT	GO:0045071~negative regulation of viral genome replication	18	5.14286	2.66528e-19	IFITM3, APOBEC3F, APOBEC3G, MX1, IFIT5, EIF2AK2, ISG15, IFIT1, OASL, IFIH1, PARP10, BST2, ISG20, PLSCR1, ZNFX1, OAS1, OAS2, OAS3	24.0615	5.48781e-16	2.7439e-16	2.70659e-16
REACTOME_PATHWAY	R-HSA-168256~Immune System	101	28.8571	3.48928e-18	IFITM3, CSF1, IFIT5, UBE2L6, IFI35, IFIT1, IFIT3, ICAM1, HERC5, NPEPPS, RPS6KA3, DHX58, FBXO6, CAPN1, LGALS9, B2M, TRIM21, TRIM22, HERC6, NHLRC3, HLA-B, TAP2, HLA-C, TAP1, HLA-A, HLA-F, HLA-E, PSME1, PSME2, MAOA, RNF213, TKFC, IRAK1, HLA-DQA1, ATP6V0A1, GSDMD, VAT1, HLA-DRB5, MYO5A, EIF2AK2, RAB27A, ISG15, LNPEP, ISG20, BST2, HLA-DRA, HLA-DRB1, PYGB, HBB, TCIRG1, CTSS, OASL, IFIH1, PPP3CA, PPP3CB…	2.31779	3.07754e-15	7.69386e-16	7.45833e-16
REACTOME_PATHWAY	R-HSA-1280215~Cytokine Signaling in Immune system	57	16.2857	8.77933e-18	IFITM3, CSF1, IFIT5, UBE2L6, IFI35, IFIT1, IFIT3, ICAM1, OASL, HERC5, RPS6KA3, CASP1, LGALS9, B2M, TRIM21, TRIM22, HLA-DPA1, HLA-B, HLA-C, HLA-A, HLA-F, HLA-E, OAS1, OAS2, OAS3, PSME1, PSME2, IRF9, HLA-DQB1, SP100, MAOA, SAMHD1, USP18, PSMB10, IRAK1, PTK2B, GBP2, GBP1, GBP4, HLA-DQA1, GSDMD, HLA-DRB5, STAT1, STAT2, MX2, MX1, EIF2AK2, PTPN11, ISG15, PSMB8, PML, PSMB9, BST2, ISG20, PDCD4, HLA-DRA, …	3.64633	7.74337e-15	1.54867e-15	1.50127e-15
GOTERM_BP_DIRECT	GO:0019882~antigen processing and presentation	17	4.85714	1.43972e-17	HLA-DRB5, HLA-B, HLA-C, RAB27A, HLA-A, HLA-F, PSMB8, CTSS, HLA-E, HLA-DMB, RAB35, HLA-DRA, HLA-DQA1, HLA-DRB1, HLA-DPA1, HLA-DQB1, RAB8B	22.2412	2.96438e-14	9.88126e-15	9.74688e-15
UP_KW_BIOLOGICAL_PROCESS	KW-0399~Innate immunity	39	11.1429	5.67085e-16	IFITM3, CSF1, C1R, UNC93B1, IFIT5, IFI35, SAMHD1, IFIT1, DDX60, IFIT3, OASL, IFIH1, HERC5, IRAK1, DHX58, SLC15A3, GSDMD, APOBEC3F, APOBEC3G, DTX3L, DDX58, MX2, MX1, HLA-B, HLA-C, EIF2AK2, ISG15, NMI, HLA-A, PARP9, PARP14, PML, HLA-E, ISG20, BST2, ZNFX1, OAS1, OAS2, OAS3	4.875	5.16254e-14	1.75796e-14	1.68235e-14
KEGG_PATHWAY	hsa04612:Antigen processing and presentation	19	5.42857	1.75868e-14	HLA-DRB5, HLA-B, TAP2, HLA-C, TAP1, HLA-A, HLA-F, CTSS, TAPBP, HLA-E, HLA-DMB, PSME1, HLA-DRA, PSME2, B2M, HLA-DQA1, HLA-DRB1, HLA-DPA1, HLA-DQB1	11.562	4.59588e-12	4.60775e-12	4.08014e-12
GOTERM_BP_DIRECT	GO:0009615~response to virus	19	5.42857	2.24151e-13	IFITM3, MX2, MX1, IFI44, EIF2AK2, ISG15, NMI, IFIT1, DDX60, IFIT3, OASL, IFIH1, BST2, ISG20, OAS1, OAS2, OAS3, DHX58, TRIM22	10.5254	4.61533e-10	1.15382e-10	1.13813e-10
GOTERM_BP_DIRECT	GO:0045087~innate immune response	39	11.1429	6.67103e-13	CSF1, C1R, UNC93B1, IFIT5, IFI35, SAMHD1, DDX60, IFIT3, OASL, IFIH1, HERC5, IRAK1, DHX58, PTK2B, SLC15A3, TRIM21, B2M, TRIM22, GSDMD, APOBEC3F, APOBEC3G, DTX3L, DDX58, MX2, MX1, HLA-B, HLA-C, EIF2AK2, HLA-A, PARP9, PARP14, PML, HLA-E, ISG20, BST2, ZNFX1, OAS1, OAS2, OAS3	4.00355	1.37363e-09	2.74713e-10	2.70977e-10
GOTERM_CC_DIRECT	GO:0042613~MHC class II protein complex	11	3.14286	3.28303e-12	HLA-DRB5, HLA-DMB, HLA-B, HLA-DRA, HLA-C, HLA-A, B2M, HLA-DRB1, HLA-DQA1, HLA-DPA1, HLA-DQB1	26.9328	1.28695e-09	2.14491e-10	1.93151e-10
REACTOME_PATHWAY	R-HSA-1236975~Antigen processing-Cross presentation	17	4.85714	7.01054e-10	HLA-B, TAP2, HLA-C, TAP1, LNPEP, HLA-A, HLA-F, PSMB8, PSMB10, CTSS, PSMB9, TAPBP, HLA-E, PSME1, PSME2, ITGAV, B2M	7.50894	6.18329e-07	7.72912e-08	7.49251e-08
UP_KW_CELLULAR_COMPONENT	KW-0491~MHC II	9	2.57143	9.04251e-10	HLA-DRB5, HLA-DMB, HLA-B, HLA-DRA, HLA-A, HLA-DRB1, HLA-DQA1, HLA-DPA1, HLA-DQB1	25.4062	3.79785e-08	9.49463e-09	7.00794e-09
REACTOME_PATHWAY	R-HSA-1280218~Adaptive Immune System	45	12.8571	1.49782e-09	SEC23A, UBE2L6, PSMB10, CTSS, ICAM1, HERC5, PPP3CA, NPEPPS, PPP3CB, RNF213, HLA-DMB, FBXO6, ITGAV, TRIM21, B2M, PRKG1, HLA-DQA1, HERC6, HLA-DPA1, HLA-DRB5, DTX3L, ERAP2, BTN3A1, HUWE1, HLA-B, TAP2, HLA-C, TAP1, BTN3A3, PTPN11, LNPEP, HLA-A, BTN3A2, HLA-F, PSMB8, FBXL12, PSMB9, TAPBP, HLA-E, PSME1, PSME2, HLA-DRA, HLA-DRB1, ASB1, HLA-DQB1	2.71397	1.32108e-06	1.46787e-07	1.42293e-07
REACTOME_PATHWAY	R-HSA-983169~Class I MHC mediated antigen processing & presentation	30	8.57143	2.71694e-09	SEC23A, UBE2L6, PSMB10, CTSS, HERC5, NPEPPS, RNF213, FBXO6, ITGAV, TRIM21, B2M, HERC6, DTX3L, ERAP2, HUWE1, HLA-B, TAP2, HLA-C, TAP1, LNPEP, HLA-A, HLA-F, PSMB8, FBXL12, PSMB9, TAPBP, HLA-E, PSME1, PSME2, ASB1	3.65187	2.39634e-06	2.39634e-07	2.32299e-07
GOTERM_BP_DIRECT	GO:0002503~peptide antigen assembly with MHC class II protein complex	8	2.28571	2.77743e-09	HLA-DRB5, HLA-DMB, HLA-DRA, B2M, HLA-DRB1, HLA-DQA1, HLA-DPA1, HLA-DQB1	30.7452	5.71872e-06	8.16962e-07	8.05852e-07
GOTERM_BP_DIRECT	GO:0002381~immunoglobulin production involved in immunoglobulin mediated immune response	8	2.28571	4.65624e-09	HLA-DRB5, HLA-DMB, HLA-DRA, B2M, HLA-DRB1, HLA-DQA1, HLA-DPA1, HLA-DQB1	28.9367	9.58716e-06	1.1984e-06	1.1821e-06
BIOCARTA	h_mhcPathway:Antigen Processing and Presentation	8	2.28571	5.16302e-09	TAP2, HLA-DRA, TAP1, HLA-A, B2M, PSMB8, HLA-DRB1, PSMB9	23.1444	7.27986e-07	7.22823e-07	7.22823e-07
GOTERM_BP_DIRECT	GO:0019885~antigen processing and presentation of endogenous peptide antigen via MHC class I	7	2	7.46609e-09	ERAP2, TAP2, TAP1, HLA-A, IDE, B2M, TAPBP	39.1303	1.53726e-05	1.70808e-06	1.68485e-06
GOTERM_CC_DIRECT	GO:0042612~MHC class I protein complex	6	1.71429	1.09276e-07	HLA-B, HLA-C, HLA-A, HLA-F, B2M, HLA-E	42.4396	4.28355e-05	3.5697e-06	3.21455e-06
REACTOME_PATHWAY	R-HSA-1169410~Antiviral mechanism by IFN-stimulated genes	13	3.71429	1.20082e-07	STAT1, MX2, MX1, EIF2AK2, ISG15, UBE2L6, IFIT1, USP18, OASL, HERC5, OAS1, OAS2, OAS3	7.53654	0.000105907	8.82605e-06	8.55586e-06
UP_KW_CELLULAR_COMPONENT	KW-0490~MHC I	6	1.71429	1.97537e-07	HLA-B, HLA-C, HLA-A, HLA-F, B2M, HLA-E	37.6389	8.29653e-06	1.65931e-06	1.22473e-06
GOTERM_MF_DIRECT	GO:0023026~MHC class II protein complex binding	8	2.28571	2.30268e-07	HLA-DRB5, HLA-DMB, HLA-DRA, B2M, HLA-DRB1, HLA-DQA1, HLA-DPA1, HLA-DQB1	17.6366	0.000131475	3.28708e-05	3.14892e-05
REACTOME_PATHWAY	R-HSA-1169408~ISG15 antiviral mechanism	9	2.57143	0.000146756	HERC5, STAT1, MX2, MX1, EIF2AK2, ISG15, UBE2L6, IFIT1, USP18	5.79734	0.12142	0.00539329	0.00522819
COG_ONTOLOGY	DNA replication, recombination, and repair	8	2.28571	0.00164736	HELZ2, IFIH1, ZNFX1, DHX58, DDX60, IFIT1, CDC42BPA, SYNE1	4.36305	0.0244275	0.0156034	0.0156034
COG_ONTOLOGY	Cell division and chromosome partitioning / Cytoskeleton	5	1.42857	0.00208045	HERC5, NEK9, ALS2, MYCBP2, HERC6	8.61702	0.0307564	0.0156034	0.0156034
REACTOME_PATHWAY	R-HSA-168928~DDX58/IFIH1-mediated induction of interferon-alpha/beta	7	2	0.0082774	IFIH1, HERC5, TKFC, DHX58, TAX1BP1, ISG15, UBE2L6	3.95916	0.999345	0.169783	0.164586
GOTERM_BP_DIRECT	GO:0006914~autophagy	7	2	0.0366877	RAB1A, BCAS3, NPC1, TBC1D5, SEC16A, CHMP4A, RAB8A	2.85055	1	0.812259	0.801213
GOTERM_BP_DIRECT	GO:0030705~cytoskeleton-dependent intracellular transport	3	0.857143	0.0373578	KIF5C, KIF1B, HOOK3	9.70902	1	0.818294	0.807166
GOTERM_MF_DIRECT	GO:0008093~cytoskeletal adaptor activity	3	0.857143	0.0396332	ABI2, MAP1A, ANK2	9.39847	1	0.565764	0.541984
REACTOME_PATHWAY	R-HSA-174084~Autodegradation of Cdh1 by Cdh1:APC/C	5	1.42857	0.0483915	PSME1, PSME2, PSMB8, PSMB10, PSMB9	3.62334	1	0.402654	0.390328
UP_KW_MOLECULAR_FUNCTION	KW-0418~Kinase	20	5.71429	0.0498947	PFKFB2, NEK9, PXK, EIF2AK2, PRKCA, HOOK3, PIK3C2A, CDC42BPA, BCR, RPS6KA3, TKFC, IRAK1, PRKAR2B, PRKAR2A, AAK1, FAM20B, CMPK2, PTK2B, PRKD2, PRKG1	1.57109	0.964094	0.270263	0.237

## Sheet: Table 5S DAVID Phosphoproteomic
Table 5S. Enrichment analysis with data from phosphoproteomic using DAVID as a tool and different background (identified proteins or Homo sapiens). Columns represents: Category and Term (in databases), Count (number of proteins bearing changing phosphosites), %, PValue, Genes, Fold Enrichment, and Bonferroni, Benjamini, FDR corrections. Similar color for similar categories is used, highlighting i…
Category	Term	Count	%	PValue	Genes	Fold Enrichment	Bonferroni	Benjamini	FDR
	Background: Total identified proteins
REACTOME_PATHWAY	R-HSA-1632852~Macroautophagy	13	3.69318	3.62183e-05	VCP, HSP90AA1, TSC2, TOMM20, MTOR, DYNC1LI1, RRAGC, RB1CC1, CHMP2B, ULK1, VDAC1, VIM, SQSTM1	3.49282	0.0321767	0.0320256	0.0320256
REACTOME_PATHWAY	R-HSA-9612973~Autophagy	13	3.69318	7.09316e-05	VCP, HSP90AA1, TSC2, TOMM20, MTOR, DYNC1LI1, RRAGC, RB1CC1, CHMP2B, ULK1, VDAC1, VIM, SQSTM1	3.32649	0.0620452	0.0320256	0.0320256
GOTERM_CC_DIRECT	GO:0005882~intermediate filament	8	2.27273	0.000123825	PNN, MACF1, DST, LMNA, VIM, PPL, NES, PLEC	5.04775	0.0551372	0.028356	0.028356
GOTERM_MF_DIRECT	GO:0003779~actin binding	24	6.81818	0.000451101	ITGB1, MACF1, DST, EPB41, MYO9B, PARVA, MYPN, PDLIM1, EPS8, MARCKS, OPHN1, MAP1B, EPB41L2, MAP1A, CFL1, MYH9, HDGF, LCP1, NF2, PDLIM5, SPTBN1, DBN1, SNTB2, PLEC	2.05026	0.179324	0.197582	0.197582
REACTOME_PATHWAY	R-HSA-9663891~Selective autophagy	8	2.27273	0.00112421	DYNC1LI1, VCP, HSP90AA1, ULK1, VDAC1, VIM, TOMM20, SQSTM1	3.90805	0.637864	0.338388	0.338388
GOTERM_BP_DIRECT	GO:0007049~cell cycle	19	5.39773	0.012292	RB1, CASP8AP2, STEAP3, EPB41, BOD1L1, CEP131, BRCA1, MKI67, TERF2, PCNP, ZC3HC1, DYNC1LI1, TFDP1, CCPG1, EPB41L2, RB1CC1, ENSA, TP53BP2, RIOK2	1.77763	1	1	1
GOTERM_BP_DIRECT	GO:0045727~positive regulation of translation	8	2.27273	0.0124404	RBM4, NPM1, LARP1, VIM, LARP4, EEF2, MTOR, ABCF1	2.85356	1	1	1
UP_KW_MOLECULAR_FUNCTION	KW-0009~Actin-binding	19	5.39773	0.0127918	MACF1, SVIL, DST, EPB41, MYO9B, PARVA, MYPN, EPS8, MARCKS, CFL2, EPB41L2, CFL1, MYO18A, MYH9, LCP1, SPTBN1, DBN1, SNTB2, PLEC	1.75179	0.513716	0.567093	0.567093
UP_KW_CELLULAR_COMPONENT	KW-0403~Intermediate filament	4	1.13636	0.0196532	DST, LMNA, VIM, NES	5.56596	0.52964	0.487099	0.487099
GOTERM_CC_DIRECT	GO:0015629~actin cytoskeleton	16	4.54545	0.02339	MACF1, SVIL, AHNAK, DST, NCOA5, MYO9B, PARVA, ARHGAP35, MARCKS, OPHN1, CFL2, CFL1, MYH9, LCP1, PDLIM5, DBN1	1.78156	0.99998	1	1
UP_KW_CELLULAR_COMPONENT	KW-0206~Cytoskeleton	47	13.3523	0.0390181	MACF1, EPB41, MAST2, BOD1L1, HSPB1, NDRG1, PPL, ARHGAP35, PDLIM1, AKAP12, AKAP11, MTA1, PPP4R2, DPYSL2, CFL2, EPB41L2, TPR, CFL1, MYO18A, CHAMP1, RAB28, SPTBN1, ARFGEF2, SVIL, NPM1, NUDC, RALBP1, DST, CEP131, NAV1, MYO9B, PARVA, PTPN14, DYNC1LI1, MARCKS, INCENP, KIAA0586, MAP1B, MAP1A, MYH9, TACC1, VIM, LCP1, NF2, LLGL1, PLEC, SNTB2	1.28235	0.779617	0.49423	0.49423
GOTERM_BP_DIRECT	GO:0045104~intermediate filament cytoskeleton organization	4	1.13636	0.0398925	MACF1, DST, PPL, PLEC	4.56569	1	1	1
GOTERM_CC_DIRECT	GO:0005874~microtubule	14	3.97727	0.0460299	MACF1, NUDC, CNP, DST, NAV1, NDRG1, DYNC1LI1, HSPH1, MTA1, INCENP, MAP1B, DPYSL2, MAP1A, SNTB2	1.7283	1	1	1
BIOCARTA	h_eifPathway:Eukaryotic protein translation	4	1.13636	0.0547705	EEF2K, EEF2, EIF4G3, EIF4G1	3.92	0.996214	1	1
GOTERM_BP_DIRECT	GO:0001934~positive regulation of protein phosphorylation	8	2.27273	0.0727765	MOB1A, RALBP1, HSP90AA1, ANXA2, INCENP, RB1CC1, DVL3, SQSTM1	2.07531	1	1	1
GOTERM_BP_DIRECT	GO:0090267~positive regulation of mitotic cell cycle spindle assembly checkpoint	3	0.852273	0.0805056	DYNC1LI1, INCENP, TPR	5.70711	1	1	1
GOTERM_CC_DIRECT	GO:0015934~large ribosomal subunit	3	0.852273	0.0812939	NPM1, RPL12, RPL27A	5.67871	1	1	1
GOTERM_MF_DIRECT	GO:0008092~cytoskeletal protein binding	6	1.70455	0.0838442	MACF1, ANXA2, EPB41, EPB41L2, NF2, MYPN	2.41638	1	1	1
	Backgroun: Homo sapiens
GOTERM_MF_DIRECT	GO:0003779~actin binding	27	7.67045	3.55692e-10	ITGB1, MACF1, EPB41, MYPN, EPS8, PDLIM1, OPHN1, EPB41L2, CFL1, SYNPO, PDLIM5, SPTBN1, DST, TPM3, MYO9B, PARVA, MARCKS, MAP1B, KCNMA1, MAP1A, MYH9, HDGF, LCP1, NF2, DBN1, PLEC, SNTB2	4.51304	1.88872e-07	4.72181e-08	4.53507e-08
UP_KW_CELLULAR_COMPONENT	KW-0206~Cytoskeleton	58	16.4773	6.49661e-10	MAST2, HSPB1, ARHGAP35, AKAP12, PCM1, AKAP11, PPP4R2, DPYSL2, CFL2, CFL1, MYO18A, CHAMP1, SYNPO, CEP55, RALBP1, NUDC, DST, TPM3, CEP131, KIF23, NAV1, CLIP2, DYNC1LI1, CLIP1, INCENP, MAP1B, MAP1A, MYH9, LCP1, LLGL1, PLEC, MACF1, EPB41, BOD1L1, KLC1, NDRG1, PPL, PDLIM1, LIMA1, MTA1, EPB41L2, TPR, CEP192, RAB28, SPTBN1, SVIL, ARFGEF2, NPM1, MYO9B, PARVA, PTPN14, MARCKS, KIAA0586, KIF26B, TACC1, VIM,…	2.41279	2.66361e-08	8.8787e-09	7.79593e-09
GOTERM_CC_DIRECT	GO:0015629~actin cytoskeleton	21	5.96591	9.24887e-09	MACF1, SVIL, AHNAK, DST, NCOA5, TPM3, MYO9B, SORBS2, PARVA, ARHGAP35, ARHGAP32, LIMA1, MARCKS, OPHN1, CFL2, CFL1, MYH9, LCP1, SYNPO, PDLIM5, DBN1	4.99597	4.78166e-06	6.83095e-07	6.36851e-07
GOTERM_BP_DIRECT	GO:0007049~cell cycle	22	6.25	6.91092e-07	RB1, CASP8AP2, STEAP3, EPB41, BOD1L1, CEP131, BRCA1, MKI67, TERF2, PARD3B, PCNP, ZC3HC1, DYNC1LI1, TFDP1, CCPG1, MIS18BP1, EPB41L2, RB1CC1, ENSA, TP53BP2, RIOK2, ANAPC1	3.6746	0.001502	0.00147635	0.00146345
REACTOME_PATHWAY	R-HSA-1640170~Cell Cycle	36	10.2273	1.02391e-06	RB1, GSK3B, POM121, BRCA1, CENPA, PCM1, POLR2A, MIS18BP1, TPR, UIMC1, LMNA, ENSA, CEP192, E2F4, RANBP2, GINS2, NPM1, NUDC, HSP90AA1, RFC1, CEP131, ATRX, SMARCA5, KIF23, PPP2R5D, CSNK1E, TERF2, DYNC1LI1, CLIP1, TFDP1, DKC1, GORASP2, INCENP, CHMP2B, ANAPC1, RAD9A	2.46522	0.00106124	0.000388029	0.000378674
GOTERM_BP_DIRECT	GO:0008380~RNA splicing	16	4.54545	1.35756e-06	RBM39, SF3B2, RRP1B, YBX1, TTF2, SUPT6H, IWS1, SRRM1, SRPK1, RBM4, BCLAF1, PPP4R2, RRAGC, HABP4, SRSF2, ACIN1	4.79702	0.00294834	0.00147635	0.00146345
UP_KW_BIOLOGICAL_PROCESS	KW-0508~mRNA splicing	21	5.96591	1.77489e-06	SRRM2, RBM39, SF3B2, RRP1B, YBX1, TTF2, SUPT6H, IWS1, SRRM1, SRPK1, PNN, RBM4, HNRNPM, BCLAF1, PPP4R2, CWC22, HABP4, SRSF2, ACIN1, SRSF10, SF1	3.55458	0.000129559	6.47834e-05	5.76839e-05
GOTERM_BP_DIRECT	GO:0006397~mRNA processing	16	4.54545	4.42353e-06	RBM27, RBM39, SF3B2, ADAR, RRP1B, YBX1, TTF2, SUPT6H, IWS1, SRRM1, RBM4, BCLAF1, PPP4R2, HABP4, SRSF2, ACIN1	4.36093	0.00957506	0.00293717	0.00291151
REACTOME_PATHWAY	R-HSA-194315~Signaling by Rho GTPases	35	9.94318	4.56108e-06	ITGB1, NCKAP1, STEAP3, VCP, DOCK7, FAF2, KLC1, CENPA, ARHGAP35, AKAP12, OPHN1, CFL1, DVL3, SPTBN1, RANBP2, NUDC, RALBP1, HSP90AA1, DST, TPM3, PPP2R5D, MYO9B, CDC42BPB, SRRM1, DYNC1LI1, ARHGAP32, CLIP1, VAPB, INCENP, MYH9, VIM, NF2, ARHGEF7, DBN1, RAB7A	2.34589	0.00471868	0.000788307	0.000769302
GOTERM_BP_DIRECT	GO:0006338~chromatin remodeling	14	3.97727	6.7521e-06	RB1, NPM1, DR1, ATRX, ACTL6A, SMARCA5, BAZ2A, TTF2, ARID1A, SMARCA1, MTA1, YEATS2, MYBBP1A, BRD4	4.85248	0.0145786	0.00293717	0.00291151
UP_KW_BIOLOGICAL_PROCESS	KW-0131~Cell cycle	32	9.09091	1.2308e-05	RB1, STEAP3, EPB41, BOD1L1, BRCA1, MKI67, CENPA, PCNP, MIS18BP1, RB1CC1, EPB41L2, TPR, ENSA, TP53BP2, RIOK2, E2F4, CEP55, E2F8, CASP8AP2, NUDC, CEP131, KIF23, TERF2, PARD3B, ZC3HC1, DYNC1LI1, TFDP1, NASP, CCPG1, INCENP, TACC1, ANAPC1	2.35431	0.000898086	0.000299495	0.000266673
GOTERM_BP_DIRECT	GO:0048024~regulation of mRNA splicing, via spliceosome	6	1.70455	2.5696e-05	RBM39, CWC22, SRSF10, SF1, SRRM1, SRPK1	16.3535	0.0543564	0.00931481	0.00923344
GOTERM_CC_DIRECT	GO:0005874~microtubule	18	5.11364	2.67075e-05	MACF1, NUDC, CNP, DST, NAV1, KIF23, KLC1, NDRG1, DYNC1LI1, CLIP1, HSPH1, MTA1, INCENP, MAP1B, KIF26B, DPYSL2, MAP1A, SNTB2	3.38903	0.0137131	0.00115065	0.00107275
REACTOME_PATHWAY	R-HSA-1632852~Macroautophagy	13	3.69318	2.83321e-05	VCP, HSP90AA1, TSC2, TOMM20, MTOR, DYNC1LI1, RRAGC, RB1CC1, CHMP2B, ULK1, VDAC1, VIM, SQSTM1	4.52964	0.0289534	0.00367255	0.00358401
UP_KW_BIOLOGICAL_PROCESS	KW-0507~mRNA processing	22	6.25	2.89585e-05	SRRM2, RBM39, SF3B2, ADAR, RRP1B, YBX1, TTF2, SUPT6H, IWS1, SRRM1, SRPK1, PNN, RBM4, HNRNPM, BCLAF1, PPP4R2, CWC22, HABP4, SRSF2, ACIN1, SRSF10, SF1	2.84821	0.00211177	0.000528492	0.000470575
GOTERM_BP_DIRECT	GO:0006281~DNA repair	17	4.82955	3.59034e-05	NPM1, VCP, RFC1, USP10, ATRX, BOD1L1, ACTL6A, SMARCA5, BRCA1, HMGB1, TTF2, CSNK1E, MSH3, MORF4L2, USP1, TRIP12, RAD9A	3.46723	0.07512	0.0111557	0.0110582
GOTERM_MF_DIRECT	GO:0051015~actin filament binding	15	4.26136	5.00713e-05	MACF1, SVIL, TPM3, MYO9B, EEF2, LIMA1, MARCKS, CFL2, CFL1, MYO18A, MYH9, LCP1, SPTBN1, DBN1, PLEC	3.76086	0.0262382	0.00332348	0.00319204
REACTOME_PATHWAY	R-HSA-9012999~RHO GTPase cycle	24	6.81818	7.03174e-05	ITGB1, NCKAP1, NUDC, STEAP3, RALBP1, VCP, HSP90AA1, DST, TPM3, DOCK7, FAF2, MYO9B, CDC42BPB, ARHGAP35, SRRM1, AKAP12, ARHGAP32, OPHN1, VAPB, VIM, ARHGEF7, SPTBN1, DBN1, RAB7A	2.53293	0.0703263	0.00685594	0.00669066
REACTOME_PATHWAY	R-HSA-9612973~Autophagy	13	3.69318	7.93359e-05	VCP, HSP90AA1, TSC2, TOMM20, MTOR, DYNC1LI1, RRAGC, RB1CC1, CHMP2B, ULK1, VDAC1, VIM, SQSTM1	4.07967	0.078981	0.00685594	0.00669066
GOTERM_BP_DIRECT	GO:0000281~mitotic cytokinesis	8	2.27273	0.000121664	INCENP, CFL1, EXOC4, KIF23, CENPA, SPTBN1, CEP55, EXOC1	7.15973	0.232513	0.0330773	0.0327883
GOTERM_MF_DIRECT	GO:0031491~nucleosome binding	6	1.70455	0.000190875	SMARCA5, ARID1A, SMARCA1, SUPT6H, NAP1L4, MLLT6	10.9672	0.0963961	0.0101354	0.00973461
GOTERM_CC_DIRECT	GO:0005856~cytoskeleton	22	6.25	0.000225468	MACF1, DST, TPM3, EPB41, HSPB1, CDC42BPB, PPL, PTPN14, PDLIM1, AKAP12, FRMD8, DPYSL2, EPB41L2, TAGLN2, NF2, VIM, IGF2BP2, LRRFIP1, DBN1, LLGL1, SNTB2, PLEC	2.49601	0.110041	0.0055508	0.00517502
REACTOME_PATHWAY	R-HSA-69278~Cell Cycle, Mitotic	26	7.38636	0.000304244	RB1, GSK3B, POM121, CENPA, PCM1, TPR, LMNA, ENSA, CEP192, E2F4, RANBP2, GINS2, NUDC, HSP90AA1, RFC1, CEP131, KIF23, PPP2R5D, CSNK1E, DYNC1LI1, CLIP1, TFDP1, GORASP2, INCENP, CHMP2B, ANAPC1	2.19619	0.270612	0.0197188	0.0192434
GOTERM_BP_DIRECT	GO:0045944~positive regulation of transcription from RNA polymerase II promoter	37	10.5114	0.000469476	RB1, PSIP1, PRDM2, HMGB1, BRCA1, YBX1, MLLT6, GLI2, BCLAF1, SIN3A, DVL3, E2F4, NELFA, E2F8, BRD4, NPM1, ZFHX3, DR1, MLIP, ANXA2, ATRX, SMARCA5, LMO7, RRP1B, SMARCA1, TFDP1, TNIP1, MYBBP1A, CCPG1, MORF4L2, NFIC, RFX5, NCOA7, TAF6, HDGF, PRKD1, SQSTM1	1.84271	0.639892	0.0903169	0.089528
GOTERM_BP_DIRECT	GO:0045727~positive regulation of translation	8	2.27273	0.0004983	RBM4, NPM1, LARP1, VIM, LARP4, EEF2, MTOR, ABCF1	5.71074	0.661785	0.0903169	0.089528
REACTOME_PATHWAY	R-HSA-68886~M Phase	21	5.96591	0.000513048	RB1, RANBP2, NUDC, HSP90AA1, POM121, CEP131, KIF23, PPP2R5D, CSNK1E, CENPA, DYNC1LI1, CLIP1, PCM1, INCENP, GORASP2, LMNA, TPR, ENSA, CHMP2B, CEP192, ANAPC1	2.38068	0.412669	0.0295573	0.0288447
GOTERM_BP_DIRECT	GO:0007010~cytoskeleton organization	10	2.84091	0.000728597	SVIL, DST, MAST3, DPYSL2, MAST2, CFL1, CDC42BPB, LARP4, MTOR, SH3D19	4.13536	0.795109	0.108837	0.107886
UP_KW_CELLULAR_COMPONENT	KW-0493~Microtubule	15	4.26136	0.000765282	MACF1, NUDC, DST, NAV1, KIF23, KLC1, NDRG1, CLIP2, DYNC1LI1, CLIP1, INCENP, MAP1B, KIF26B, MAP1A, SNTB2	2.88329	0.0309011	0.00784414	0.00688754
REACTOME_PATHWAY	R-HSA-8868773~rRNA processing in the nucleus and cytosol	13	3.69318	0.000807085	RPLP1, RPL12, NOP2, THUMPD1, CSNK1E, EXOSC7, DKC1, RPL27A, RPLP2, RPL24, RRP36, RIOK2, RPL37	3.17541	0.567116	0.0418474	0.0408385
KEGG_PATHWAY	hsa04140:Autophagy - animal	10	2.84091	0.00106634	RRAGC, BNIP3, RB1CC1, TSC2, ULK1, HMGB1, SQSTM1, C9ORF72, MTOR, RAB7A	3.86005	0.214254	0.201089	0.201089
GOTERM_CC_DIRECT	GO:0000776~kinetochore	10	2.84091	0.0010926	DYNC1LI1, CLIP1, INCENP, SIN3A, MIS18BP1, ACTL6A, TPR, CHMP2B, CHAMP1, CENPA	3.9095	0.431745	0.0201742	0.0188084
REACTOME_PATHWAY	R-HSA-72312~rRNA processing	13	3.69318	0.0012502	RPLP1, RPL12, NOP2, THUMPD1, CSNK1E, EXOSC7, DKC1, RPL27A, RPLP2, RPL24, RRP36, RIOK2, RPL37	3.01976	0.726721	0.0563675	0.0550086
GOTERM_CC_DIRECT	GO:0005882~intermediate filament	9	2.55682	0.00150696	PNN, MACF1, CLIP1, DST, LMNA, VIM, PPL, NES, PLEC	4.15347	0.541451	0.0251323	0.0234309
REACTOME_PATHWAY	R-HSA-9663891~Selective autophagy	8	2.27273	0.00153332	DYNC1LI1, VCP, HSP90AA1, ULK1, VDAC1, VIM, TOMM20, SQSTM1	4.68019	0.796334	0.061156	0.0596816
GOTERM_BP_DIRECT	GO:0010508~positive regulation of autophagy	7	1.98864	0.00154979	GSK3B, BNIP3, RB1CC1, SH3BP4, ULK1, PRKD1, HMGB1	5.59652	0.965728	0.151192	0.149871
GOTERM_BP_DIRECT	GO:0000122~negative regulation of transcription from RNA polymerase II promoter	30	8.52273	0.00165788	RB1, FOXK1, PRDM2, HMGB1, YBX1, YBX3, GLI2, PURB, MTA1, SIN3A, TRPS1, TPR, LRRFIP1, ZBED6, E2F8, ATF7IP, ZFHX3, DR1, MLIP, RFC1, NCOA5, ARID5B, YEATS2, SP2, NFIC, RFX5, PHF14, HDGF, TAF3, SQSTM1	1.85643	0.972918	0.151192	0.149871
GOTERM_BP_DIRECT	GO:0050684~regulation of mRNA processing	4	1.13636	0.00178572	SLTM, SUPT6H, IWS1, SRPK1	15.9901	0.979502	0.155358	0.154001
GOTERM_MF_DIRECT	GO:0008017~microtubule binding	13	3.69318	0.00275856	MACF1, DST, MAST2, KIF23, NDRG1, CLIP2, CLIP1, VAPB, MAP1B, KIF26B, DPYSL2, MAP1A, MAP4K4	2.76928	0.769343	0.0764149	0.0733928
GOTERM_BP_DIRECT	GO:0031532~actin cytoskeleton reorganization	6	1.70455	0.0029584	EPS8, NRP1, MYH9, PARVA, CDC42BPB, PLEC	6.09791	0.99841	0.207565	0.205752
GOTERM_BP_DIRECT	GO:0030036~actin cytoskeleton organization	10	2.84091	0.00347957	PDLIM1, SPECC1, OPHN1, EPB41, CFL1, NF1, NF2, CDC42BPB, PDLIM5, SPTBN1	3.29466	0.99949	0.224988	0.223023
GOTERM_BP_DIRECT	GO:0006914~autophagy	9	2.55682	0.0038155	VCP, USP10, RB1CC1, CHMP2B, TBC1D25, ULK1, HMGB1, SQSTM1, C9ORF72	3.57394	0.999755	0.23052	0.228506
REACTOME_PATHWAY	R-HSA-68877~Mitotic Prometaphase	12	3.40909	0.00388043	RANBP2, DYNC1LI1, PCM1, NUDC, HSP90AA1, CLIP1, INCENP, CEP131, CEP192, PPP2R5D, CSNK1E, CENPA	2.78747	0.982258	0.134133	0.1309
GOTERM_MF_DIRECT	GO:0008092~cytoskeletal protein binding	6	1.70455	0.00405081	MACF1, ANXA2, EPB41, EPB41L2, NF2, MYPN	5.66637	0.884137	0.0935208	0.0898223
UP_KW_BIOLOGICAL_PROCESS	KW-0498~Mitosis	14	3.97727	0.00469335	NUDC, EPB41, BOD1L1, KIF23, CENPA, ZC3HC1, DYNC1LI1, INCENP, MIS18BP1, EPB41L2, TPR, ENSA, ANAPC1, CEP55	2.45258	0.290661	0.0571024	0.0508446
GOTERM_BP_DIRECT	GO:0045104~intermediate filament cytoskeleton organization	4	1.13636	0.00484891	MACF1, DST, PPL, PLEC	11.4215	0.999974	0.26831	0.265966
REACTOME_PATHWAY	R-HSA-73894~DNA Repair	16	4.54545	0.00489424	VCP, PARG, RFC1, USP10, ACTL6A, SMARCA5, BRCA1, TERF2, PPP4R2, POLR2A, MSH3, UIMC1, USP1, NHEJ1, HMGN1, RAD9A	2.25652	0.993828	0.153798	0.15009
GOTERM_BP_DIRECT	GO:0006282~regulation of DNA repair	5	1.42045	0.00555529	PARG, UIMC1, USP1, TAF6, BRCA1	6.97241	0.999995	0.287684	0.285171
REACTOME_PATHWAY	R-HSA-72203~Processing of Capped Intron-Containing Pre-mRNA	13	3.69318	0.00578425	SRRM2, RANBP2, SF3B2, POM121, YBX1, SRRM1, HNRNPM, POLR2A, TPR, CWC22, SRSF2, SRSF10, SF1	2.50419	0.99756	0.171379	0.167248
GOTERM_BP_DIRECT	GO:0000398~mRNA splicing, via spliceosome	10	2.84091	0.00683447	SRRM2, RBM4, PNN, HNRNPM, SF3B2, CWC22, SRSF2, SRSF10, SF1, SRRM1	2.96845	1	0.323151	0.320328
GOTERM_BP_DIRECT	GO:0000226~microtubule cytoskeleton organization	8	2.27273	0.00716444	DYNC1LI1, CNP, DST, MAP1B, DOCK7, MAP1A, TACC1, PARD3B	3.57986	1	0.331546	0.32865
GOTERM_BP_DIRECT	GO:0051726~regulation of cell cycle	13	3.69318	0.00833472	RB1, ITGB1, ZFHX3, DR1, ACTL6A, TSC2, BRCA1, TFDP1, YEATS2, MYBBP1A, MORF4L2, NF2, CCNL1	2.40591	1	0.377667	0.374368
REACTOME_PATHWAY	R-HSA-69618~Mitotic Spindle Checkpoint	8	2.27273	0.00970371	RANBP2, DYNC1LI1, NUDC, CLIP1, INCENP, PPP2R5D, CENPA, ANAPC1	3.35483	0.999959	0.229662	0.224125
REACTOME_PATHWAY	R-HSA-165159~MTOR signalling	5	1.42045	0.010461	EEF2K, RRAGC, TSC2, MTOR, EIF4G1	5.7789	0.999982	0.229662	0.224125
GOTERM_BP_DIRECT	GO:0046777~protein autophosphorylation	9	2.55682	0.0109751	GSK3B, CAMK2D, EEF2K, RB1CC1, RIOK2, FYN, ULK1, PRKD1, MTOR	2.98157	1	0.459056	0.455046
GOTERM_BP_DIRECT	GO:0006413~translational initiation	5	1.42045	0.0115854	EIF5B, LARP1, EIF4G3, ABCF1, EIF4G1	5.65686	1	0.47544	0.471286
GOTERM_MF_DIRECT	GO:0005200~structural constituent of cytoskeleton	7	1.98864	0.0116207	EPB41, LMNA, SORBS2, VIM, PPL, SPTBN1, PLEC	3.70697	0.997984	0.206514	0.198347
BIOCARTA	h_eifPathway:Eukaryotic protein translation	4	1.13636	0.0122663	EEF2K, EEF2, EIF4G3, EIF4G1	7.80288	0.749005	1	1
GOTERM_CC_DIRECT	GO:0000407~pre-autophagosomal structure	4	1.13636	0.0124667	RB1CC1, ULK1, TRAPPC8, SQSTM1	8.18388	0.998475	0.131537	0.122632
GOTERM_BP_DIRECT	GO:0006412~translation	10	2.84091	0.0125485	TNIP1, RPLP1, RPL12, RPL27A, RPLP2, RPL24, RPL37, LARP4, ABCF1, EIF4G1	2.68891	1	0.496238	0.491903
REACTOME_PATHWAY	R-HSA-72737~Cap-dependent Translation Initiation	8	2.27273	0.0126746	EIF5B, RPLP1, RPL12, RPL27A, RPLP2, RPL24, RPL37, EIF4G1	3.18568	0.999998	0.249517	0.243501
REACTOME_PATHWAY	R-HSA-72613~Eukaryotic Translation Initiation	8	2.27273	0.0126746	EIF5B, RPLP1, RPL12, RPL27A, RPLP2, RPL24, RPL37, EIF4G1	3.18568	0.999998	0.249517	0.243501
GOTERM_BP_DIRECT	GO:0016241~regulation of macroautophagy	5	1.42045	0.013151	EXOC4, VPS26A, ULK1, MTOR, EXOC1	5.45116	1	0.497326	0.492981
REACTOME_PATHWAY	R-HSA-166208~mTORC1-mediated signalling	4	1.13636	0.0133791	EEF2K, RRAGC, MTOR, EIF4G1	7.89783	0.999999	0.249517	0.243501
REACTOME_PATHWAY	R-HSA-156842~Eukaryotic Translation Elongation	7	1.98864	0.0134744	RPLP1, RPL12, RPL27A, RPLP2, RPL24, RPL37, EEF2	3.56676	0.999999	0.249517	0.243501
UP_KW_CELLULAR_COMPONENT	KW-0747~Spliceosome	8	2.27273	0.0140137	SRRM2, PNN, HNRNPM, SF3B2, CWC22, TTF2, SF1, SRRM1	3.14049	0.439332	0.0718204	0.0630618
GOTERM_BP_DIRECT	GO:0006446~regulation of translational initiation	4	1.13636	0.0145056	EIF5B, HSPB1, EIF4G3, EIF4G1	7.73713	1	0.53474	0.530069
GOTERM_CC_DIRECT	GO:0045111~intermediate filament cytoskeleton	5	1.42045	0.0145827	DST, USP10, VIM, NES, PLEC	5.2913	0.999497	0.150785	0.140577
GOTERM_CC_DIRECT	GO:0015630~microtubule cytoskeleton	9	2.55682	0.0154828	RBM39, CLIP1, DST, INCENP, MAST2, CEP131, NAV1, LYST, NDRG1	2.80412	0.999686	0.153935	0.143514
UP_KW_BIOLOGICAL_PROCESS	KW-0072~Autophagy	9	2.55682	0.0155569	VCP, USP10, RB1CC1, TBC1D25, ULK1, HMGB1, SQSTM1, C9ORF72, RAB7A	2.78348	0.681643	0.150689	0.134175
REACTOME_PATHWAY	R-HSA-141424~Amplification of signal from the kinetochores	7	1.98864	0.0155663	RANBP2, DYNC1LI1, NUDC, CLIP1, INCENP, PPP2R5D, CENPA	3.4553	1	0.253628	0.247514
REACTOME_PATHWAY	R-HSA-141444~Amplification of signal from unattached kinetochores via a MAD2 inhibitory signal	7	1.98864	0.0155663	RANBP2, DYNC1LI1, NUDC, CLIP1, INCENP, PPP2R5D, CENPA	3.4553	1	0.253628	0.247514
REACTOME_PATHWAY	R-HSA-9007101~Rab regulation of trafficking	8	2.27273	0.0156102	RABEP1, TSC2, CHM, TBC1D25, ULK1, TRAPPC8, RAB3GAP1, RAB7A	3.05722	1	0.253628	0.247514
REACTOME_PATHWAY	R-HSA-6791226~Major pathway of rRNA processing in the nucleolus and cytosol	10	2.84091	0.015653	EXOSC7, RPLP1, RPL12, RPL27A, RPLP2, RPL24, RRP36, RIOK2, RPL37, CSNK1E	2.57538	1	0.253628	0.247514
GOTERM_BP_DIRECT	GO:0016239~positive regulation of macroautophagy	4	1.13636	0.015813	LARP1, BNIP3, TSC2, C9ORF72	7.49534	1	0.571486	0.566494
GOTERM_CC_DIRECT	GO:0005681~spliceosomal complex	7	1.98864	0.0158692	HNRNPM, SF3B2, CWC22, SRSF2, TTF2, SF1, SRRM1	3.46495	0.999744	0.154785	0.144306
REACTOME_PATHWAY	R-HSA-72163~mRNA Splicing - Major Pathway	10	2.84091	0.0161632	SRRM2, HNRNPM, SF3B2, POLR2A, CWC22, SRSF2, YBX1, SRSF10, SF1, SRRM1	2.56146	1	0.253959	0.247836
GOTERM_BP_DIRECT	GO:0090267~positive regulation of mitotic cell cycle spindle assembly checkpoint	3	0.852273	0.0162906	DYNC1LI1, INCENP, TPR	14.9907	1	0.571486	0.566494
GOTERM_BP_DIRECT	GO:0002181~cytoplasmic translation	6	1.70455	0.0171638	RPLP1, RPL12, RPL27A, RPLP2, RPL24, RPL37	3.99752	1	0.592561	0.587385
GOTERM_MF_DIRECT	GO:0005080~protein kinase C binding	5	1.42045	0.0179014	MARCKS, SRSF2, HSPB1, PDLIM5, SQSTM1	4.9705	0.999932	0.297051	0.285304
REACTOME_PATHWAY	R-HSA-72172~mRNA Splicing	10	2.84091	0.0206931	SRRM2, HNRNPM, SF3B2, POLR2A, CWC22, SRSF2, YBX1, SRSF10, SF1, SRRM1	2.45528	1	0.306554	0.299163
GOTERM_BP_DIRECT	GO:0006468~protein phosphorylation	16	4.54545	0.0210264	GSK3B, CAMK2D, MAST2, CDC42BPB, CSNK1E, MTOR, SRPK1, INCENP, RB1CC1, FYN, ULK1, TAF6, PRKD1, SQSTM1, TAF3, MAP4K4	1.91498	1	0.628925	0.623431
REACTOME_PATHWAY	R-HSA-75153~Apoptotic execution phase	5	1.42045	0.0234064	LMNA, ACIN1, VIM, HMGB1, PLEC	4.55644	1	0.337117	0.32899
GOTERM_BP_DIRECT	GO:0006915~apoptotic process	18	5.11364	0.025844	NCKAP1, STEAP3, UNC5B, BNIP3, C5AR1, RRP1B, YBX3, BCLAF1, MARCKS, RABEP1, SLTM, RRAGC, MYO18A, BNIP2, VDAC1, TAF6, PRKD1, SQSTM1	1.77814	1	0.693959	0.687897
REACTOME_PATHWAY	R-HSA-68882~Mitotic Anaphase	11	3.125	0.0274526	RANBP2, DYNC1LI1, NUDC, CLIP1, POM121, INCENP, LMNA, CHMP2B, PPP2R5D, CENPA, ANAPC1	2.20871	1	0.377097	0.368006
REACTOME_PATHWAY	R-HSA-2555396~Mitotic Metaphase and Anaphase	11	3.125	0.0280495	RANBP2, DYNC1LI1, NUDC, CLIP1, POM121, INCENP, LMNA, CHMP2B, PPP2R5D, CENPA, ANAPC1	2.19939	1	0.377757	0.36865
REACTOME_PATHWAY	R-HSA-5357801~Programmed Cell Death	10	2.84091	0.0332375	HSP90AA1, TFDP1, UNC5B, LMNA, CHMP2B, TP53BP2, ACIN1, VIM, HMGB1, PLEC	2.25652	1	0.416173	0.40614
REACTOME_PATHWAY	R-HSA-112382~Formation of RNA Pol II elongation complex	5	1.42045	0.0333099	POLR2A, LEO1, NELFA, SUPT6H, IWS1	4.08508	1	0.416173	0.40614
REACTOME_PATHWAY	R-HSA-75955~RNA Polymerase II Transcription Elongation	5	1.42045	0.0333099	POLR2A, LEO1, NELFA, SUPT6H, IWS1	4.08508	1	0.416173	0.40614
GOTERM_BP_DIRECT	GO:0006354~DNA-templated transcription, elongation	7	1.98864	0.0334419	ATF7IP, BCLAF1, PSIP1, HDGF, PTPN14, SND1, BRD4	2.91486	1	0.782109	0.775277
GOTERM_BP_DIRECT	GO:0043484~regulation of RNA splicing	5	1.42045	0.041016	AHNAK, AHNAK2, RRP1B, CCNL1, SRSF10	3.84376	1	0.841602	0.83425
REACTOME_PATHWAY	R-HSA-111465~Apoptotic cleavage of cellular proteins	4	1.13636	0.0450568	LMNA, ACIN1, VIM, PLEC	4.9881	1	0.467552	0.45628
BIOCARTA	h_mtorPathway:mTOR Signaling Pathway	4	1.13636	0.0456911	TSC2, EIF4G3, MTOR, EIF4G1	4.80178	0.994689	1	1
UP_KW_BIOLOGICAL_PROCESS	KW-0234~DNA repair	13	3.69318	0.046848	VCP, USP10, ATRX, BOD1L1, ACTL6A, BRCA1, HMGB1, MSH3, MORF4L2, UIMC1, USP1, TRIP12, NHEJ1	1.86096	0.969881	0.244279	0.217509
UP_KW_MOLECULAR_FUNCTION	KW-0505~Motor protein	7	1.98864	0.0472419	DYNC1LI1, KIF26B, MYO18A, MYH9, KIF23, MYO9B, KLC1	2.6672	0.952586	0.392195	0.373519

## Sheet: Table 6S Motifs
Table 6S. Analysis of kinase motifs using the Motif-All algorithm in PSP. Motif, ZScore, P-Value, Fold Change, Foreground Matches, Foreground Size, Background Matches, Background Size, Kinases.
Motif	ZScore	P-Value	Fold Change	Foreground Matches	Foreground Size	Background Matches	Background Size	Kinases
.......sP.K....	17.14	0	19.99	34	506	2696	802214	CDK1
.......sP......	14.99	0	3.6	134	506	59021	802214	CDK-ERK1
K......tP.K....	12.54	0	360.11	5	57	123	504949	CDK
.......tP..S.K.	12.04	0	276.84	5	57	160	504949	mTOR
E.KR...t..A....	11.82	0	2952.92	3	57	9	504949	PKC-beta
..SKL..t......G	11.82	0	2952.92	3	57	9	504949	PKC-beta
..KV.I.t.D.....	11.82	0	3322.03	3	57	8	504949	CAMK2
.GK.K.Gt.......	11.81	0	2657.63	3	57	10	504949	PKC-beta
.G..K..t...L..K	11.79	0	2416.02	3	57	11	504949	ERK1
......VtP..S.K.	11.79	0	2416.02	3	57	11	504949	PKC
....S.Kt..R..E.	11.76	0	2214.69	3	57	12	504949	PKC-gamma
...R.G.tP..S...	11.72	0	2044.33	3	57	13	504949	PKC-delta
.....G.tP..S.K.	11.72	0	2044.33	3	57	13	504949	PKC-delta
.K.....tP..S.KK	11.62	0	5315.25	3	57	5	504949	mTOR
.KK..G.tP....K.	11.05	0	8858.75	3	57	3	504949	PKC-beta
.....G.tP....K.	11.04	0	313.58	4	57	113	504949	PKC-beta
.K.....tP....K.	10.8	0	272.58	4	57	130	504949	PKC-eta
.......s.K.....	10.35	0	3.13	80	506	40508	802214	PKC-alpha/PKC-gamma
.......tP.K....	10.12	0	41.28	8	57	1717	504949	CDK5
K......t..R.T..	9.95	0	390.83	3	57	68	504949	CDK5
.....G.tP..S...	9.92	0	166.36	4	57	213	504949	mTOR
......Vt.P..K..	9.45	0	279.75	3	57	95	504949	mTOR
K......t.Q.S...	9.39	0	268.45	3	57	99	504949	mTOR
.......t.P..K.G	9.32	0	258.02	3	57	103	504949	mTOR
K......tP......	9.25	0	37	7	57	1676	504949	mTOR
.......tP....K.	9.18	0	36.07	7	57	1719	504949	mTOR
.....P.sP......	9.12	0	6.03	26	506	6841	802214	CDK5/ERK1
...R...t.....KK	9.1	0	223.33	3	57	119	504949	PKC-gamma/PKC-beta
E......tP.....K	9.09	0	221.47	3	57	120	504949	mTOR
....KG.t...S...	9.09	0	221.47	3	57	120	504949	GSK3
.K....Vt......K	9.07	0	219.64	3	57	121	504949	mTOR
......AtP....K.	9.05	0	216.07	3	57	123	504949	PKC-delta
...A...tP....K.	9.01	0	210.92	3	57	126	504949	mTOR
....E..tP....K.	9.01	0	210.92	3	57	126	504949	mTOR
....K.Gt.....S.	8.96	0	204.43	3	57	130	504949	PKC-alpha
.K.....tP.K....	8.8	0	184.56	3	57	144	504949	mTOR
.......tP.K..K.	8.74	0	177.18	3	57	150	504949	mTOR
E....G.tP......	8.7	0	173.7	3	57	153	504949	mTOR
..K..G.t...S...	8.69	0	172.57	3	57	154	504949	GSK3
K......tP..S...	8.68	0	171.46	3	57	155	504949	mTOR
..S...Vt....K..	8.67	0	170.36	3	57	156	504949	mTOR
K.S....tP......	8.62	0	165.07	3	57	161	504949	mTOR
.......tP......	8.52	0	6.12	24	57	34733	504949	mTOR
..KL...t.....S.	8.49	0	151.86	3	57	175	504949	CDK5
.K.....t..K.K..	8.26	0	131.57	3	57	202	504949	CDK5
.......s....K..	8.24	1.11e-16	2.63	70	506	42221	802214	CDK1
..K....tP......	8.22	1.11e-16	31.3	6	57	1698	504949	CDK5
...L...t.LK....	8.02	5.55e-16	113.57	3	57	234	504949	AKT/PKB
.......s..K....	7.78	3.55e-15	2.52	68	506	42733	802214	GSK3
....R..s.......	7.72	5.77e-15	2.42	73	506	47855	802214	GSK3
......Gt....GS.	7.65	1.03e-14	90.4	3	57	294	504949	PKC-alpha
..K....t.D.....	7.61	1.38e-14	32.45	5	57	1365	504949	CAMK2
.......tP..S...	7.56	1.93e-14	18.75	7	57	3307	504949	mTOR
.....G.tP......	7.46	4.47e-14	22.53	6	57	2359	504949	PKC-beta
K......s.......	7.28	1.63e-13	2.37	68	506	45438	802214	GSK3
..K..G.t.......	7.23	2.36e-13	27.19	5	57	1629	504949	mTOR
....KG.t.......	7.23	2.43e-13	27.14	5	57	1632	504949	mTOR
.K.....t..K..K.	7.22	2.7e-13	69.57	3	57	382	504949	PKC-gamma
.....G.t...S...	7.13	4.97e-13	19.59	6	57	2713	504949	PKC-alpha
.K.....tP......	7.11	5.6e-13	25.72	5	57	1722	504949	PKC-alpha
..K....t......K	6.91	2.51e-12	23.31	5	57	1900	504949	PKC-alpha
.......t..R..E.	6.82	4.54e-12	22.4	5	57	1977	504949	PKC-gamma
...P...tP......	6.76	6.95e-12	16.69	6	57	3185	504949	mTOR
......VtP......	6.75	7.22e-12	21.71	5	57	2040	504949	CAMK1
K......t.Q.....	6.61	1.9e-11	28.88	4	57	1227	504949	mTOR
.K.....t.....K.	6.61	1.98e-11	20.26	5	57	2186	504949	mTOR
..K....s.......	6.57	2.48e-11	2.25	63	506	44451	802214	GSK3
K......t...S...	6.4	7.99e-11	18.36	5	57	2412	504949	mTOR
...K...s.......	6.39	8.16e-11	2.23	61	506	43431	802214	GSK3
.K.....t..K....	6.24	2.26e-10	17.04	5	57	2600	504949	PKC-alpha
...V...t.D.....	6.23	2.38e-10	23.64	4	57	1499	504949	CAMK2
.G..K..t.......	6.18	3.13e-10	23.11	4	57	1533	504949	CAMK4
K......t....T..	6.15	3.82e-10	22.74	4	57	1558	504949	mTOR
...R...t.....K.	6.14	4.06e-10	22.63	4	57	1566	504949	PKC-alpha
....K.Gt.......	6.14	4.09e-10	22.61	4	57	1567	504949	PKC-alpha
.......t.P..K..	6.14	4.03e-10	22.64	4	57	1565	504949	CDK2
.......tP.....K	6.07	6.3e-10	21.82	4	57	1624	504949	CDK5
H...K..t.......	5.96	1.26e-09	32.77	3	57	811	504949	PKC-eta
.......tP...K..	5.89	1.98e-09	19.81	4	57	1789	504949	mTOR
......Vt....K..	5.79	3.47e-09	18.87	4	57	1878	504949	PKA
....E..tP......	5.75	4.34e-09	18.5	4	57	1915	504949	mTOR
.P.....tP......	5.7	6.06e-09	13.26	5	57	3341	504949	CDK5
....K..t......K	5.66	7.63e-09	17.6	4	57	2013	504949	PKC-eta
..S....tP......	5.63	8.86e-09	12.86	5	57	3444	504949	mTOR
..SK...t.......	5.62	9.51e-09	17.26	4	57	2053	504949	PKA
.K.....t......K	5.6	1.07e-08	17.09	4	57	2074	504949	PKC-eta
..K....t.......	5.59	1.14e-08	4.46	14	57	27807	504949	PKC-eta
......Vt.P.....	5.58	1.17e-08	16.94	4	57	2092	504949	mTOR
E......tP......	5.56	1.32e-08	16.75	4	57	2115	504949	mTOR
.......t....F.K	5.55	1.45e-08	25.6	3	57	1038	504949	mTOR
.KK....t.......	5.53	1.6e-08	16.47	4	57	2152	504949	PKC-eta
......St...K...	5.5	1.9e-08	16.22	4	57	2185	504949	AKT/PKB
..K.K..t.......	5.48	2.1e-08	16.06	4	57	2206	504949	PKA
.......t.....KK	5.46	2.43e-08	15.85	4	57	2235	504949	PKC-eta
.......tP..N...	5.43	2.78e-08	23.92	3	57	1111	504949	mTOR
.......t....KK.	5.43	2.87e-08	15.61	4	57	2270	504949	PKC-eta
....K..t...S...	5.39	3.51e-08	15.32	4	57	2313	504949	CAMK2
G......t......G	5.38	3.7e-08	15.25	4	57	2324	504949	mTOR
K...S..t.......	5.38	3.65e-08	15.27	4	57	2321	504949	mTOR
..K....t...S...	5.37	3.87e-08	15.18	4	57	2334	504949	AKT/PKB
.......tP...I..	5.3	5.87e-08	22.07	3	57	1204	504949	ERK1
...KL..t.......	5.29	6.18e-08	14.53	4	57	2439	504949	mTOR
.......tP.....A	5.23	8.5e-08	14.1	4	57	2514	504949	PKC-gamma
......DtP......	5.12	1.56e-07	19.82	3	57	1341	504949	mTOR
K......t.......	5.06	2.05e-07	4.05	13	57	28451	504949	PKC-eta
...Q.A.t.......	5.04	2.33e-07	18.94	3	57	1403	504949	AKT/PKB
.......s...K...	5.02	2.54e-07	1.95	54	506	43935	802214	GSK3
....R..t...T...	4.97	3.35e-07	18.17	3	57	1463	504949	CAMK4
.......t....G.K	4.9	4.69e-07	17.47	3	57	1521	504949	mTOR
.......tPP.....	4.86	5.74e-07	11.67	4	57	3036	504949	CDK5
..K....t......G	4.85	6.12e-07	16.94	3	57	1569	504949	PKC-gamma
.......t..K...G	4.85	6.02e-07	16.97	3	57	1566	504949	PKC-alpha
......Gt.....S.	4.83	6.67e-07	11.49	4	57	3083	504949	PKC-alpha/PKC-delta
.......t..A...K	4.82	7.18e-07	16.62	3	57	1599	504949	mTOR
....K..tP......	4.76	9.45e-07	16.09	3	57	1652	504949	mTOR
